# Supplementary material for: Recombinant production of amaranthin and other betalain variants with yeast cell factories
Source: Synth Syst Biotechnol. 2025 May 21;10(4):1127–39. doi: 10.1016/j.synbio.2025.05.008 (PMC12221589; doi:10.1016/j.synbio.2025.05.008)
Supplement: Multimedia component 2 [file mmc2.xlsx]

## Sheet: Fig. 3
Figure 3
																AV = Average
Figure 3d																SD = Standard deviation (STEV.P)
HPLC data, average of three replicates
Strain	(Iso-)Betanin				Bougainvillein-r I				(Iso)Amaranthin
	extracellular AV	extracellular SD	intracellular AV	intracellular SD	extracellular AV	extracellular SD	intracellular AV	intracellular SD	extracellular AV	extracellular SD	intracellular AV	intracellular SD
	AV	SD	AV	SD	AV	SD	AV	SD	AV	SD	AV	SD
Betanin-producing (ST12160)	6.08767	1.60479	0.0116667	1.38997	0.0114597	0.00405161	0.00214869	0.0017544	0	0	0	0
+AhAmaSy1 (ST13931)	5.69833	0.909934	0.374	1.02908	0.745595	0.129968	0	0.130728	0	0	0	0
+CqAmaSy1 (ST13932)	6.57133	1.81657	0.943333	1.62032	0.0386764	0.0167359	0	0.0164011	0	0	0	0
+CcAmaSy1 (ST13996)	6.46	1.7614	0.499667	1.77921	0.764933	0.237726	0	0.226856	0	0	0	0
+AtUGD1 (ST14118)	4.55933	0.937057	1.85037e-17	0.935468	0.00501361	0.00365207	0	0	0	0	0	0
+AhAmaSy1 + AtUGD1 (ST14115)	0.0793333	0.0561031	0	0.0552087	0	0	0	0	6.03958	1.40771	1.46318	1.45026
+CqAmaSy1 +AtUGD1 (ST14116)	0.605333	0.0691343	0	0.069677	0	0	0	0	9.36872	1.31642	0.78939	1.39087
+CcAmaSy1 + AtUGD1 (ST14117)	0.113667	0.00169967	0	0.0565921	0	0	0	0	8.98641	1.6978	1.02534	1.57548
Figure 3b
LCMS quantification of UDP-glucose and UDP-glucuronic acid. Quantification via the respective standards. Average of three replicates.
Strain	UDP-glucose (mM)	SD Glucose	UDP-glucuronic acid (mM)	SD GlcA
ST12160 (parent)	15.5773	1.87176	0.0875001	0.0919371
ST14118 (+ AtUGD1)	6.77712	0.587888	34.2655	1.13795
ST14115 (+ AtUGD1 + AhAmaSy1)	7.56873	0.581694	24.8472	0.50532
ST14116 (+ AtUGD1 + CqAmaSy1)	7.60565	0.370174	25.6133	1.43177
ST14117 (+AtUGD1 + CcAmaSy1)	7.77406	0.408514	34.4804	4.82747

## Sheet: Fig. 4
Figure 4
Figure 4a										Average and Standard deviation of replicates (Stdev.P), isoforms combined
HPLC data of 24-well plate cultivation. Peak area was converted into mg/Lusing calibration curves (Table S1)										Betanin extra		Betanin intra		Bougainvillein-r-I extra		Bougainvillein-r-I intra		Amaranthin extra		Amaranthin intra
		Replicate	Betanin (mg/L)	Isobetanin (mg/L)	Bougainvillein (mg/L)	Amaranthin (mg/L)	Isoamaranthin (mg/L)			AV	SD	AV	SD	AV	SD	AV	SD	AV	SD	AV	SD
extra	ST12603	1	25.7468	3.8943	1.04895	0	0		ST12603	27.2439	1.77612	154.443	4.93967	0.932401	0.164827	5.71096	0.164827	0	0	0.158353	0.111973
		2	23.0597	2.50348	1.04895	0	0		ST14100	0.233914	0.0670561	0.899846	0.297853	0	0	0	0	41.726	14.6382	254.473	37.2372
		3	23.3286	3.19889	0.699301	0	0		ST14101	46.9519	1.30807	102.974	4.68379	0	0	0	0	28.1077	1.79246	107.205	3.40568
	ST14100	1	0.142248	0.139082	0	49.4062	1.42518		ST14102	1.03365	0.180616	5.00181	0.997465	0	0	0	0	135.946	29.4447	578.781	64.3241
		2	0.142248	0.139082	0	51.0689	2.13777
		3	0	0.139082	0	20.6651	0.475059
	ST14101	1	36.2731	9.17942	0	19.9525	5.93824
		2	36.6999	10.153	0	22.8029	7.36342
		3	37.9801	10.5702	0	21.1401	7.12589
	ST14102	1	0.711238	0.278164	0	73.6342	22.0903
		2	0.56899	0.417246	0	117.577	30.1663
		3	0.56899	0.556328	0	127.553	36.8171
total	ST12603	1	151.067	26.2865	6.99301	0	0
		2	157.468	25.1739	6.64336	0.23753	0
		3	158.222	26.8428	6.29371	0.23753	0
	ST14100	1	0.995733	0.139082	0	310.926	19.0024
		2	1.28023	0.139082	0	311.164	24.228
		3	0.56899	0.278164	0	218.765	4.51306
	ST14101	1	128.165	26.5647	0	101.9	27.0784
		2	118.777	26.9819	0	110.214	31.3539
		3	121.195	28.0946	0	105.463	29.9287
	ST14102	1	5.54765	1.5299	0	463.42	122.803
		2	4.69417	1.5299	0	610.214	145.131
		3	3.41394	1.39082	0	637.292	165.321
intra (total - extra)	ST12603	1	125.32	22.3922	5.94406	0	0
		2	134.408	22.6704	5.59441	0.23753	0
		3	134.893	23.6439	5.59441	0.23753	0
	ST14100	1	0.853485	0	0	261.52	17.5772
		2	1.13798	0	0	260.095	22.0903
		3	0.56899	0.139082	0	198.1	4.038
	ST14101	1	91.8919	17.3853	0	81.9477	21.1401
		2	82.0768	16.8289	0	87.4109	23.9905
		3	83.2148	17.5243	0	84.323	22.8029
	ST14102	1	4.83642	1.25174	0	389.786	100.713
		2	4.12518	1.11266	0	492.637	114.964
		3	2.84495	0.834492	0	509.739	128.504
Figure 4b
LCMS quantification of UDP-glucose and UDP-glucuronic acid. Quantification via the respective standards. Average of three replicates.
Strain	UDP-glucose (mM)		SD Glucose	UDP-glucuronic acid (mM)	SD GlcA
ST12603 (parent)	1.59981		0.443858	6.98114	1.47092
ST14100 (+ AhAmaSy1)	1.35808		0.0879795	0.685455	0.13976
ST14101 (+ CqAmaSy1)	2.04634		0.412663	0.668263	0.0539416
ST14102 (+ CcAmaSy1)	1.0897		0.00658432	0.672358	0.0117464

## Sheet: Fig. 5 Operational-parameters
Figure 5
-- AMBR250 fermentation operational parameters, assumptions, and media compositions --
Operational parameters
	Run 1 (ST14102)		Run 2 (ST12603)
Reactor:	R1	R2	R1	R2
Yeast	Yarrowia lipolytica	Yarrowia lipolytica	Yarrowia lipolytica	Yarrowia lipolytica
Cell-line	W-29	W-29	W-29	W-29
Strain number	ST14102	ST14102	ST12603	ST12603
Exponential feed increase rate	0.1/h	0.1/h	0.1/h	0.1/h
Initial feed rate g.L/h	0.44	0.44	0.495	0.495
Feed medium	F-1	F-1	F-1	F-1
Feed start	Upon carbon depletion (CER drops)	Upon carbon depletion (CER drops)	Upon carbon depletion (CER drops)	Upon carbon depletion (CER drops)
Feed carbon source concentration	D-glucose 600 g/L	D-glucose 600 g/L	D-glucose 600 g/L	D-glucose 600 g/L
(Assumed) growth rate	0.17/h	0.17/h	0.12/h	0.12/h
(Assumed) biomass yield on glucose	0.37 gBiomass/gSubstrate	0.37 gBiomass/gSubstrate	0.37 gBiomass/gSubstrate	0.37 gBiomass/gSubstrate
Switch to constant feed	When pO2 below 5%	When pO2 below 5%	When pO2 below 5%	When pO2 below 5%
DO set point	0.4	0.4	0.4	0.4
Air, vvm	Initial 1 vvm, as required by DO cascade	Initial 1 vvm, as required by DO cascade	Initial 1 vvm, as required by DO cascade	Initial 1 vvm, as required by DO cascade
Stirring speed	1000 to 4000rpm As required by DO cascade	1000 to 4000rpm As required by DO cascade	1000 to 4000rpm As required by DO cascade	1000 to 4000rpm As required by DO cascade
Initial batch volume (mL)	99.3591	99.246	100	100
Batch medium	B-1	B-1	B-1	B-1
Carbon source	D-glucose	D-glucose	D-glucose	D-glucose
Starting OD	0.1	0.1	0.5	0.5
Temperature	30C	30C	30C	30C
Base	1M NaOH	1M NaOH	2M NaOH	2M NaOH
pH set point	6	6	6	6
Sampling	Every 6h	Every 6h	Every 6h	Every 6h
Storage	Freezer (-14C)	Freezer (-14C)	Freezer (-14C)	Freezer (-14C)
Batch media (Run1 + Run 2)
Batch ID:	B-1
D-glucose g/L	40
Glycerol g/L	N/A
(NH4)2SO4	10 g/L
KH2PO4	4.5 g/L
MgSO4,7H2O	0.5 g/L
Trace metals
- CaCl2, 2H2O	0.009 g/L
- ZnSO4, 7H2O	0.009 g/L
- FeSO4, 7H2O	0.006 g/L
- H3BO3	0.002 g/L
- MnCl2, 4H2O	0.002 g/L
- Na2MoO4, 2H2O	0.0008 g/L
- CoCl2, 6H2O	0.0006 g/L
- CuSO4, 5H2O	0.0002 g/L
- KI	0.0002 g/L
- EDTA	0.03 g/L
Vitamins
- p-aminobenzoic acid	0.0002 g/L
- Biotin	0.00005 g/L
- Nicotinic acid	0.001 g/L
- Ca-pantotenate	0.001 g/L
- Pyridoxine HCl	0.001 g/L
- Thiamine HCl	0.001 g/L
- Myo-Inositol	0.025 g/L
5M NaOH to pH 6.0	Yes
Antifoam (204)	0.4mL
Feed media (Run 1 + Run2)
Feed ID:	F-1
D-glucose	600 g/L
Glycerol	N/A
(NH4)2SO4	75 g/L
KH2PO4	45 g/L
MgSO4,7H2O	7.5 g/L
Trace metals
- CaCl2, 2H2O	0.135
- ZnSO4, 7H2O	0.135
- FeSO4, 7H2O	0.09
- H3BO3	0.03
- MnCl2, 4H2O	0.03
- Na2MoO4, 2H2O	0.012
- CoCl2, 6H2O	0.009
- CuSO4, 5H2O	0.003
- KI	0.003
- EDTA	0.45
Vitamins
- p-aminobenzoic acid	0.003
- Biotin	0.00075
- Nicotinic acid	0.015
- Ca-pantotenate	0.015
- Pyridoxine HCl	0.015
- Thiamine HCl	0.015
- Myo-Inositol	0.375
Antifoam (204)	0.6 ml/L

## Sheet: Fig. 5 online data 
	Run 1											Run 2
Figure 5	ST14102 - R1					ST14102 - R2							ST12603 -R1				ST12603 - R2
Time	Bioreactor 1 - Base volume pumped (1M NaOH)	Bioreactor 1 - CER	Bioreactor 1- DO	Bioreactor 1 - Feed#1 volume pumped	Bioreactor 1 - Volume	Bioreactor 2 - Base volume pumped (1M NaOH)	Bioreactor 2 - CER	Bioreactor 2 - DO	Bioreactor 2 - Feed#1 volume pumped	Bioreactor 2 - Volume		Time (h)	Bioreactor 1 - Base volume pumped (2M NaOH)	Bioreactor 1 - CER	Bioreactor 1- DO	Bioreactor 1 - Feed#1 volume pumped	Bioreactor 2 - Base volume pumped (2M NaOH)	Bioreactor 2 - CER	Bioreactor 2 - DO	Bioreactor 2 - Feed#1 volume pumped
	mL	mmol/L*h	%	mL	mL	mL	mmol/L*h	%	mL	mL			mL	mmol/L*h	%	mL	mL	mmol/L*h	%	mL
0	0.13992	0	99.1399	0	99.3591	0	0	98.7735	0	99.246		0.0139644	0.0230515	0.150977	90.7086	0	0.02348	0.188654	89.7393	0
0.0833333	0.13992	0.0267405	96.1918	0	101.499	0.12274	0.053491	96.3175	0	101.461		0.0472978	0.0230515	0.150992	83.8749	0	0.02348	0.188731	82.9876	0
0.166667	0.13992	0.0273629	95.749	0	99.2239	0.12274	0.0547495	96.2203	0	99.1854		0.0806311	0.0230515	0.150953	79.4076	0	0.02348	0.150937	78.4071	0
0.25	0.13992	0.0547293	95.9781	0	99.2186	0.12274	0.0547171	96.0592	0	99.1804		0.113964	0.0230515	0.150997	75.5805	0	0.02348	0.150959	74.6801	0
0.333333	0.13992	0.0547325	96.2273	0	99.2133	0.12274	0.0547262	96.2649	0	99.1751		0.147298	0.0230515	0.150978	72.8736	0	0.02348	0.151026	71.6785	0
0.416667	0.13992	0.0547079	96.2605	0	99.208	0.12274	0.0636943	96.1589	0	99.1698		0.180631	0.0230515	0.173271	70.1897	0	0.02348	0.151015	69.2241	0
0.5	0.13992	0.0547422	96.2846	0	99.2029	0.12274	0.0547289	96.3425	0	99.1645		0.213964	0.0230515	0.174662	68.4226	0	0.02348	0.150901	67.2613	0
0.583333	0.13992	0.0547138	96.2339	0	99.1976	0.12274	0.064451	95.9949	0	99.1592		0.247298	0.0230515	0.188739	67.2002	0	0.02348	0.150897	65.8779	0
0.666667	0.13992	0.054746	96.153	0	99.1923	0.12274	0.0764102	96.4652	0	99.1539		0.280631	0.0230515	0.188761	66.0154	0	0.02348	0.188678	64.7466	0
0.75	0.13992	0.0547242	96.2256	0	99.187	0.12274	0.0820904	96.1766	0	99.1486		0.313964	0.0230515	0.188727	65.0552	0	0.02348	0.18874	63.7405	0
0.833333	0.13992	0.0547103	95.9725	0	99.1817	0.12274	0.0547535	95.8937	0	99.1435		0.347298	0.0230515	0.192805	64.2572	0	0.02348	0.192807	62.8923	0
0.916667	0.13992	0.054742	95.4864	0	99.1764	0.12274	0.0820944	95.7657	0	99.1382		0.380631	0.0230515	0.192811	64.0267	0	0.02348	0.192813	62.3468	0
1	0.13992	0.0547518	95.1989	0	99.1713	0.12274	0.0821034	95.6842	0	99.1329		0.413964	0.0230515	0.192816	63.5363	0	0.02348	0.192818	61.9483	0
1.08333	0.13992	0.0547369	95.2852	0	99.166	0.12274	0.0820653	95.4914	0	99.1276		0.447298	0.0230515	0.192786	63.1925	0	0.02348	0.192708	61.6633	0
1.16667	0.13992	0.0547407	95.0161	0	99.1608	0.12274	0.0821025	95.5972	0	99.1223		0.480631	0.0230515	0.192805	62.7688	0	0.02348	0.192779	61.0945	0
1.25	0.13992	0.0547424	94.9266	0	99.1555	0.12274	0.0821188	95.2728	0	99.1171		0.513964	0.0230515	0.192809	62.4464	0	0.02348	0.192789	60.8247	0
1.33333	0.13992	0.0547671	95.068	0	99.1502	0.12274	0.0821398	95.176	0	99.1118		0.547298	0.0230515	0.192836	62.1217	0	0.02348	0.192767	60.361	0
1.41667	0.13992	0.0821288	94.7218	0	99.1448	0.12274	0.0821311	94.8336	0	99.1067		0.580631	0.0230515	0.196916	61.7002	0	0.02348	0.192874	59.9008	0
1.5	0.13992	0.0821529	94.8941	0	99.1396	0.12274	0.0821332	94.8454	0	99.1014		0.613964	0.0230515	0.192841	61.1438	0	0.02348	0.192935	59.5459	0
1.58333	0.13992	0.0821743	94.4027	0	99.1343	0.12274	0.0821135	94.9418	0	99.0961		0.647298	0.0230515	0.231524	60.7369	0	0.02348	0.226496	59.0152	0
1.66667	0.163332	0.0821429	94.4289	0	99.1526	0.12274	0.0955589	94.514	0	99.0908		0.680631	0.0230515	0.222256	60.3151	0	0.02348	0.22474	58.6895	0
1.75	0.163332	0.0821218	94.4771	0	99.1473	0.12274	0.082122	94.7618	0	99.0855		0.713964	0.0445942	0.231369	59.8775	0	0.02348	0.231504	58.2592	0
1.83333	0.163332	0.0821603	94.5177	0	99.142	0.12274	0.0821307	94.7899	0	99.0802		0.747298	0.0445942	0.219182	59.5424	0	0.02348	0.231543	57.697	0
1.91667	0.163332	0.0821428	94.2423	0	99.1367	0.12274	0.0835396	94.5576	0	99.0749		0.780631	0.0445942	0.231422	59.1192	0	0.02348	0.231457	57.2826	0
2	0.163332	0.0821787	94.0906	0	99.1314	0.12274	0.109627	94.4094	0	99.0699		0.813964	0.0445942	0.231429	58.5617	0	0.02348	0.231416	57.0108	0
2.08333	0.163332	0.0821337	94.5313	0	99.1261	0.12274	0.0888044	94.2963	0	99.0646		0.847298	0.0445942	0.23139	58.0838	0	0.02348	0.231452	56.3922	0
2.16667	0.163332	0.0821667	93.9507	0	99.1209	0.12274	0.109571	94.0163	0	99.0593		0.880631	0.0445942	0.231471	57.8936	0	0.02348	0.231464	55.9214	0
2.25	0.163332	0.0821209	93.7804	0	99.1158	0.12274	0.109621	94.2174	0	99.054		0.913964	0.0445942	0.231485	57.4557	0	0.02348	0.231395	55.5053	0
2.33333	0.163332	0.0821607	93.8688	0	99.1105	0.12274	0.109558	93.7953	0	99.0487		0.947298	0.0445942	0.231398	56.9246	0	0.02348	0.231436	55.1768	0
2.41667	0.163332	0.0822019	93.7053	0	99.1052	0.12274	0.109565	93.8902	0	99.0434		0.980631	0.0445942	0.231442	56.4487	0	0.02348	0.231473	54.7574	0
2.5	0.163332	0.0821961	93.861	0	99.0999	0.12274	0.109564	93.7073	0	99.0381		1.01396	0.0445942	0.256291	56.178	0	0.02348	0.231427	54.4335	0
2.58333	0.163332	0.0821575	93.8342	0	99.0946	0.12274	0.109596	93.7817	0	99.033		1.0473	0.0445942	0.260943	55.8739	0	0.02348	0.231416	53.8764	0
2.66667	0.163332	0.0821658	93.3731	0	99.0893	0.12274	0.109532	93.4038	0	99.0277		1.08063	0.0445942	0.270066	55.3928	0	0.02348	0.240574	53.362	0
2.75	0.163332	0.0822166	93.4215	0	99.084	0.12274	0.109544	93.3774	0	99.0225		1.11396	0.0445942	0.270099	54.8705	0	0.02348	0.27011	53.1412	0
2.83333	0.163332	0.0821714	93.2848	0	99.0789	0.12274	0.109642	93.4978	0	99.0172		1.1473	0.0445942	0.27004	54.7893	0	0.02348	NaN	NaN	0
2.91667	0.163332	0.101464	93.1428	0	99.0736	0.12274	0.10961	93.7361	0	99.0119		1.18063	0.0445942	NaN	NaN	0	0.02348	0.270169	46.5073	0
3	0.163332	0.082222	93.1518	0	99.0683	0.12274	0.109594	93.7941	0	99.0066		1.21396	0.0445942	0.270114	48.237	0	0.02348	0.270096	47.5155	0
3.08333	0.163332	0.0941447	93.1822	0	99.063	0.12274	0.109625	93.533	0	99.0013		1.2473	0.0445942	0.308662	49.4211	0	0.02348	0.270076	48.2483	0
3.16667	0.163332	0.090648	93.2534	0	99.0578	0.12274	0.109676	93.3295	0	98.9962		1.28063	0.0445942	0.270132	50.2265	0	0.02348	0.293594	48.9319	0
3.25	0.163332	0.109645	93.0116	0	99.0525	0.12274	0.109622	92.9636	0	98.9909		1.31396	0.0445942	0.270116	50.8127	0	0.02348	0.270196	49.1129	0
3.33333	0.163332	0.109698	92.5533	0	99.0472	0.12274	0.109646	93.2352	0	98.9856		1.3473	0.0445942	0.270105	51.1213	0	0.02348	0.288465	49.2366	0
3.41667	0.163332	0.109612	92.9751	0	99.0421	0.12274	0.109664	93.0167	0	98.9803		1.38063	0.0445942	0.291944	51.155	0	0.02348	0.270106	49.2408	0
3.5	0.163332	0.109677	92.8107	0	99.0368	0.12274	0.109602	92.913	0	98.9751		1.41396	0.0445942	0.308748	51.1268	0	0.02348	0.270186	49.1886	0
3.58333	0.163332	0.109624	92.9495	0	99.0315	0.12274	0.109542	93.0753	0	98.9698		1.4473	0.0445942	0.308688	51.0159	0	0.02348	0.30871	49.0658	0
3.66667	0.163332	0.109661	92.8721	0	99.0262	0.12274	0.137088	93.0545	0	98.9645		1.48063	0.0445942	0.308643	50.6971	0	0.02348	0.308823	48.8976	0
3.75	0.163332	0.109663	92.8359	0	99.0209	0.12274	0.112598	93.0236	0	98.9594		1.51396	0.0445942	0.308718	50.5568	0	0.02348	0.3088	48.5716	0
3.83333	0.163332	0.109679	92.5243	0	99.0156	0.12274	0.130396	92.6015	0	98.9541		1.5473	0.0445942	0.276716	50.4118	0	0.02348	0.308696	48.2353	0
3.91667	0.186881	0.109597	92.8094	0	99.0339	0.12274	0.137102	92.573	0	98.9488		1.58063	0.0445942	0.308765	50.1778	0	0.0457824	0.308746	47.9887	0
4	0.186881	0.109626	92.6115	0	99.0288	0.12274	0.13719	92.667	0	98.9435		1.61396	0.0445942	0.308731	49.7698	0	0.0457824	0.308815	47.5657	0
4.08333	0.186881	0.109692	92.3775	0	99.0235	0.144244	0.137061	92.5868	0	98.9597		1.6473	0.0445942	0.308778	49.5137	0	0.0457824	0.308749	47.1677	0
4.16667	0.186881	0.109658	92.2654	0	99.0182	0.144244	0.1371	92.2484	0	98.9544		1.68063	0.0445942	0.308817	49.1314	0	0.0457824	0.308813	46.744	0
4.25	0.186881	0.109667	92.0696	0	99.0129	0.144244	0.137125	92.2805	0	98.9491		1.71396	0.0445942	0.308675	48.8098	0	0.0457824	0.308888	46.398	0
4.33333	0.186881	0.117988	92.255	0	99.0076	0.144244	0.137069	91.9501	0	98.9441		1.7473	0.0445942	0.308863	48.451	0	0.0457824	0.308788	46.0977	0
4.41667	0.186881	0.114364	91.9028	0	99.0023	0.144244	0.137169	92.4757	0	98.9388		1.78063	0.0445942	0.308816	48.0462	0	0.0457824	0.276186	45.6835	0
4.5	0.186881	0.137041	92.1855	0	98.997	0.144244	0.137114	92.3624	0	98.9335		1.81396	0.0445942	0.337147	47.691	0	0.0457824	0.308789	45.2205	0
4.58333	0.186881	0.137109	91.9846	0	98.9919	0.144244	0.137132	92.0223	0	98.9282		1.8473	0.0445942	0.347402	47.1606	0	0.0457824	0.308751	44.7386	0
4.66667	0.186881	0.137095	91.8154	0	98.9867	0.144244	0.137091	91.883	0	98.9229		1.88063	0.0445942	0.347413	46.8838	0	0.0457824	0.308668	44.3841	0
4.75	0.186881	0.137141	91.9711	0	98.9814	0.144244	0.158456	91.651	0	98.9176		1.91396	0.0445942	0.347462	46.4848	0	0.0457824	0.323106	44.0129	0
4.83333	0.186881	0.137033	91.3535	0	98.9761	0.144244	0.162056	91.7024	0	98.9123		1.9473	0.0445942	0.347488	46.1272	0	0.0457824	0.325486	43.6622	0
4.91667	0.186881	0.137113	91.2283	0	98.9708	0.144244	0.139237	91.2595	0	98.9072		1.98063	0.0445942	0.347469	45.7282	0	0.0457824	0.329657	43.1277	0
5	0.186881	0.13715	91.2634	0	98.9655	0.144244	0.164641	91.4425	0	98.9019		2.01396	0.0445942	0.347519	45.3528	0	0.0457824	0.328354	42.7762	0
5.08333	0.186881	0.13718	91.3454	0	98.9602	0.144244	0.16461	91.6571	0	98.8967		2.0473	0.0445942	0.347642	44.9341	0	0.0457824	0.347391	42.3669	0
5.16667	0.186881	0.137189	91.0372	0	98.9551	0.144244	0.164635	91.5378	0	98.8914		2.08063	0.0445942	0.347433	44.5787	0	0.0457824	0.347393	42.0068	0
5.25	0.186881	0.144713	90.8857	0	98.9498	0.144244	0.164595	91.1396	0	98.8861		2.11396	0.0445942	0.347377	44.0655	0	0.0457824	0.347527	41.606	0
5.33333	0.186881	0.137178	91.3485	0	98.9445	0.144244	0.164703	91.0834	0	98.8808		2.1473	0.0445942	0.35562	43.7849	0	0.0457824	0.347449	41.2188	0
5.41667	0.186881	0.137174	91.1784	0	98.9392	0.144244	0.164643	91.0987	0	98.8755		2.18063	0.0445942	0.386136	43.3616	0	0.0457824	0.377218	40.7186	0
5.5	0.186881	0.164721	90.8607	0	98.9339	0.144244	0.164619	91.0834	0	98.8704		2.21396	0.0445942	0.386102	42.9279	0	0.0457824	0.379067	40.3531	0
5.58333	0.186881	0.1647	90.8668	0	98.9286	0.167072	0.18598	90.8668	0	98.8879		2.2473	0.0445942	0.386189	42.5092	0	0.0457824	0.347574	39.9252	0
5.66667	0.210469	0.164654	90.5865	0	98.9471	0.167072	0.164585	90.8619	0	98.8826		2.28063	0.0445942	0.386066	42.0186	0	0.0457824	0.386117	39.4478	0
5.75	0.210469	0.164713	90.459	0	98.9418	0.167072	0.164684	90.6476	0	98.8774		2.31396	0.0445942	0.386229	41.6035	0	0.0457824	0.386134	39.1834	0
5.83333	0.210469	0.164653	90.6706	0	98.9365	0.167072	0.164578	90.4047	0	98.8721		2.3473	0.0445942	0.386221	41.2236	0	0.0457824	0.386124	39.0201	0
5.91667	0.210469	0.164665	90.2968	0	98.9312	0.167072	0.169414	90.5619	0	98.8668		2.38063	0.0445942	0.391402	40.658	0	0.0457824	0.38615	38.6095	0
6	0.210469	0.164689	90.3589	0	98.9259	0.167072	0.192168	90.6462	0	98.8615		2.41396	0.0445942	0.386247	40.1418	0	0.0457824	0.390581	38.5138	0
6.08333	0.210469	0.16463	89.87	0	98.9206	0.167072	0.192133	89.9991	0	98.8564		2.4473	0.0445942	0.424972	39.7613	0	0.0457824	0.424759	38.4099	0
6.16667	0.210469	0.168522	89.7596	0	96.6454	0.167072	0.196611	89.8228	0	96.5811		2.48063	0.0445942	0.424871	39.3322	0	0.0457824	0.424854	38.3548	0
6.25	0.210469	0.168608	89.9062	0	96.6403	0.167072	0.196593	89.9755	0	96.5758		2.51396	0.0445942	0.424909	38.9884	0	0.0457824	0.424703	38.2986	0
6.33333	0.210469	0.192235	89.6257	0	96.635	0.167072	0.196526	90.2644	0	96.5705		2.5473	0.0445942	0.42489	38.771	0	0.0457824	0.424845	38.2676	0
6.41667	0.210469	0.16856	89.716	0	96.6297	0.167072	0.196526	89.8488	0	96.5652		2.58063	0.0445942	0.424866	38.5573	0	0.0457824	0.424931	38.2643	0
6.5	0.210469	0.184261	89.7393	0	96.6244	0.167072	0.196692	89.6564	0	96.56		2.61396	0.0445942	0.425036	38.5197	0	0.0457824	0.425054	38.367	0
6.58333	0.210469	0.18461	89.5612	0	96.6191	0.167072	0.196736	89.8228	0	96.5547		2.6473	0.0445942	0.444482	38.5197	0	0.0457824	0.446451	38.3839	0
6.66667	0.210469	0.196621	89.4507	0	96.6138	0.167072	0.196622	89.606	0	96.5496		2.68063	0.067364	0.463404	38.4357	0	0.0457824	0.463606	38.4951	0
6.75	0.210469	0.196765	89.2978	0	96.6085	0.167072	0.196802	89.374	0	96.5443		2.71396	0.067364	0.463557	38.3738	0	0.0457824	0.463539	38.5663	0
6.83333	0.210469	0.19679	89.0938	0	96.6034	0.167072	0.196713	89.1856	0	96.539		2.7473	0.067364	0.438245	38.3022	0	0.0457824	0.463612	38.5396	0
6.91667	0.210469	0.196735	88.7571	0	96.5981	0.167072	0.224818	89.1998	0	96.5337		2.78063	0.067364	0.46355	38.3069	0	0.0457824	0.463561	38.6221	0
7	0.210469	0.196803	88.7315	0	96.5928	0.167072	0.205165	88.9039	0	96.5284		2.81396	0.067364	0.463551	38.3072	0	0.0457824	0.475342	38.7403	0
7.08333	0.234193	0.196709	88.6118	0	96.6113	0.167072	0.224962	88.9811	0	96.5231		2.8473	0.067364	0.471125	38.4747	0	0.0457824	0.473653	38.881	0
7.16667	0.234193	0.224818	88.5932	0	96.606	0.190699	0.224916	88.9069	0	96.5415		2.88063	0.067364	0.502187	38.6056	0	0.0457824	0.502237	38.8081	0
7.25	0.234193	0.216991	88.299	0	96.6007	0.190699	0.22492	88.7482	0	96.5364		2.91396	0.067364	0.502096	38.5288	0	0.0457824	0.502047	38.7793	0
7.33333	0.234193	0.224893	88.2691	0	96.5954	0.190699	0.224831	88.4821	0	96.5311		2.9473	0.067364	0.502078	38.7464	0	0.0457824	0.502162	38.8565	0
7.41667	0.234193	0.224879	88.0247	0	96.5903	0.190699	0.224883	88.4376	0	96.5258		2.98063	0.067364	0.54065	38.7438	0	0.0457824	0.50227	39.0241	0
7.5	0.234193	0.224819	87.8602	0	96.585	0.190699	0.224995	88.2648	0	96.5205		3.01396	0.067364	0.540859	38.9976	0	0.0457824	0.502275	39.053	0
7.58333	0.234193	0.224893	87.588	0	96.5797	0.190699	0.224999	87.9806	0	96.5152		3.0473	0.067364	0.541145	39.0277	0	0.0457824	0.540004	39.1231	0
7.66667	0.234193	0.224865	87.6624	0	96.5744	0.190699	0.229746	87.5428	0	96.5099		3.08063	0.067364	0.540848	39.0537	0	0.0457824	0.502437	39.0933	0
7.75	0.234193	0.241948	87.5854	0	96.5691	0.190699	0.252884	87.687	0	96.5046		3.11396	0.067364	0.541071	38.9951	0	0.0457824	0.540981	39.1936	0
7.83333	0.234193	0.224878	87.2958	0	96.5638	0.190699	0.253071	87.4115	0	96.4995		3.1473	0.067364	0.540697	39.1431	0	0.0457824	0.540894	39.1561	0
7.91667	0.234193	0.252985	87.2681	0	96.5585	0.190699	0.253006	87.5721	0	96.4942		3.18063	0.067364	0.579439	39.0505	0	0.0457824	0.540904	39.1638	0
8	0.234193	0.253096	86.8269	0	96.5534	0.190699	0.253071	87.1971	0	96.489		3.21396	0.067364	0.553317	39.1864	0	0.0457824	0.540994	39.1012	0
8.08333	0.234193	0.25308	86.9083	0	96.5481	0.190699	0.252976	87.0602	0	96.4836		3.2473	0.067364	0.579688	39.0715	0	0.0457824	0.579649	39.0971	0
8.16667	0.234193	0.253091	86.445	0	96.5428	0.190699	0.253143	86.9332	0	96.4784		3.28063	0.067364	0.602383	39.193	0	0.0457824	0.579454	39.1448	0
8.25	0.258054	0.266233	86.4243	0	96.5614	0.190699	0.281268	86.7498	0	96.4731		3.31396	0.067364	0.579716	39.1686	0	0.0457824	0.579618	39.2208	0
8.33333	0.258054	0.270684	86.0796	0	96.5561	0.190699	0.281297	86.7266	0	96.468		3.3473	0.067364	0.579697	39.1943	0	0.0457824	0.579617	39.2787	0
8.41667	0.258054	0.281279	86.0025	0	96.5508	0.190699	0.281151	86.5194	0	96.4627		3.38063	0.067364	0.618422	39.2062	0	0.0457824	0.599418	39.3507	0
8.5	0.258054	0.281346	86.0719	0	96.5455	0.213858	0.281287	86.4092	0	96.4806		3.41396	0.067364	0.618237	39.3438	0	0.0457824	0.59754	39.2886	0
8.58333	0.258054	0.281191	85.6921	0	96.5404	0.213858	0.281196	85.9351	0	96.4753		3.4473	0.067364	0.618504	39.287	0	0.0457824	0.618454	39.3182	0
8.66667	0.258054	0.281089	85.6639	0	96.5351	0.213858	0.281237	85.8414	0	96.47		3.48063	0.067364	0.618385	39.1233	0	0.0457824	0.618395	39.2356	0
8.75	0.258054	0.298655	85.2859	0	96.5298	0.213858	0.288009	85.3459	0	96.4647		3.51396	0.067364	0.6281	39.1442	0	0.069117	0.60664	39.1922	0
8.83333	0.258054	0.281307	84.9733	0	96.5245	0.213858	0.309295	85.5425	0	96.4594		3.5473	0.067364	0.618501	39.2078	0	0.069117	0.607666	39.1648	0
8.91667	0.258054	0.289468	84.8629	0	96.5192	0.213858	0.309414	85.0953	0	96.4543		3.58063	0.067364	0.656969	39.2822	0	0.069117	0.618277	39.1499	0
9	0.258054	0.30936	84.7072	0	96.5139	0.213858	0.309564	85.2109	0	96.449		3.61396	0.067364	0.657027	39.2622	0	0.069117	0.618467	39.1499	0
9.08333	0.258054	0.30939	84.3085	0	96.5089	0.213858	0.309443	85.0432	0	96.4437		3.6473	0.067364	0.657198	39.1431	0	0.069117	0.618353	39.3368	0
9.16667	0.258054	0.309526	84.1856	0	96.5036	0.213858	0.309486	84.7998	0	96.4384		3.68063	0.067364	0.695219	39.1686	0	0.069117	0.657196	39.1499	0
9.25	0.258054	0.337613	84.1096	0	96.4983	0.213858	0.33765	84.3531	0	96.4331		3.71396	0.067364	0.695869	39.2041	0	0.069117	0.656987	39.1823	0
9.33333	0.258054	0.337554	83.8152	0	96.493	0.213858	0.337732	84.1878	0	96.4278		3.7473	0.067364	0.695939	39.3634	0	0.069117	0.694562	39.1831	0
9.41667	0.2817	0.337641	83.4774	0	96.5113	0.213858	0.337785	83.9946	0	96.4226		3.78063	0.067364	0.696135	39.335	0	0.069117	0.695734	39.3705	0
9.5	0.2817	0.33772	83.3196	0	96.506	0.213858	0.364127	84.0757	0	96.4175		3.81396	0.067364	0.695748	39.3199	0	0.069117	0.695642	39.3407	0
9.58333	0.2817	0.365819	82.6675	0	96.5007	0.23653	0.365768	83.6426	0	96.4349		3.8473	0.067364	0.734753	39.2155	0	0.069117	0.695712	39.404	0
9.66667	0.2817	0.365713	83.3634	0	96.4954	0.23653	0.365789	83.2568	0	96.4296		3.88063	0.067364	0.734592	39.3129	0	0.069117	0.695667	39.2796	0
9.75	0.2817	0.365622	82.4685	0	96.4904	0.23653	0.365934	83.1845	0	96.4243		3.91396	0.067364	0.734401	39.223	0	0.069117	0.723962	39.286	0
9.83333	0.2817	0.36573	82.2225	0	96.4851	0.23653	0.365847	82.932	0	96.419		3.9473	0.067364	0.734666	39.3225	0	0.069117	0.734564	39.2249	0
9.91667	0.2817	0.365872	82.0259	0	96.4798	0.23653	0.365751	82.6315	0	96.4137		3.98063	0.067364	0.772845	39.396	0	0.069117	0.734432	39.4214	0
10	0.2817	0.365994	81.8671	0	96.4745	0.23653	0.392338	82.5521	0	96.4084		4.01396	0.067364	0.734351	39.2924	0	0.069117	0.734489	39.4679	0
10.0833	0.2817	0.393731	81.546	0	96.4692	0.23653	0.394096	81.9762	0	96.4033		4.0473	0.067364	0.773213	39.2984	0	0.069117	0.773071	39.4749	0
10.1667	0.2817	0.393985	81.4116	0	96.4639	0.23653	0.394062	81.8409	0	96.398		4.08063	0.067364	0.773188	39.529	0	0.069117	0.773416	39.4256	0
10.25	0.307742	0.421564	81.012	0	96.4846	0.23653	0.411864	81.5632	0	96.3927		4.11396	0.067364	0.773048	39.4555	0	0.069117	0.773193	39.3595	0
10.3333	0.307742	0.398046	80.8522	0	96.4795	0.23653	0.422281	81.3233	0	96.3875		4.1473	0.067364	0.811747	39.3544	0	0.069117	0.773386	39.4485	0
10.4167	0.307742	0.42215	80.266	0	96.4743	0.261949	0.422008	81.2573	0	96.4076		4.18063	0.067364	0.81194	39.3112	0	0.069117	0.811818	39.4628	0
10.5	0.307742	0.422317	80.1376	0	96.469	0.261949	0.422386	80.9299	0	96.4023		4.21396	0.067364	0.840161	39.3692	0	0.069117	0.811693	39.3666	0
10.5833	0.307742	0.43433	79.9949	0	96.4637	0.261949	0.421897	80.6458	0	96.397		4.2473	0.067364	0.812218	39.2659	0	0.069117	0.811639	39.3589	0
10.6667	0.307742	0.450356	79.6754	0	96.4584	0.261949	0.450253	80.0301	0	96.3919		4.28063	0.067364	0.851071	39.3694	0	0.069117	0.841273	39.4253	0
10.75	0.307742	0.450523	79.5357	0	96.4531	0.261949	0.450403	79.9875	0	96.3866		4.31396	0.067364	0.850766	39.3448	0	0.069117	0.843001	39.3771	0
10.8333	0.307742	0.478617	78.8556	0	96.448	0.261949	0.450515	79.4456	0	96.3813		4.3473	0.067364	0.850768	39.2848	0	0.069117	0.850723	39.4697	0
10.9167	0.307742	0.478627	78.6678	0	96.4427	0.261949	0.478679	79.1707	0	96.376		4.38063	0.0902701	0.850783	39.3939	0	0.069117	0.85094	39.435	0
11	0.307742	0.478628	78.4223	0	96.4374	0.261949	0.478726	79.3152	0	96.3707		4.41396	0.0902701	0.812134	39.2601	0	0.069117	0.850395	39.4097	0
11.0833	0.307742	0.47883	78.0479	0	96.4321	0.261949	0.502871	78.7661	0	96.3655		4.4473	0.0902701	0.850624	39.4612	0	0.069117	0.889408	39.4101	0
11.1667	0.307742	0.506782	77.592	0	96.4268	0.261949	0.506723	78.3411	0	96.3602		4.48063	0.0902701	0.850892	39.3335	0	0.069117	0.889285	39.4401	0
11.25	0.333765	0.506857	77.5071	0	96.4475	0.28729	0.506676	78.1308	0	96.3804		4.51396	0.0902701	0.889579	39.4286	0	0.069117	0.889723	39.2471	0
11.3333	0.333765	0.506828	76.9636	0	96.4422	0.28729	0.506825	77.7457	0	96.3751		4.5473	0.0902701	0.889332	39.3201	0	0.069117	0.889654	39.2833	0
11.4167	0.333765	0.509221	76.5669	0	96.4371	0.28729	0.521911	77.3834	0	96.3698		4.58063	0.0902701	0.928226	39.252	0	0.069117	0.928142	39.3446	0
11.5	0.333765	0.53493	76.3377	0	96.4318	0.28729	0.506731	77.2619	0	96.3645		4.61396	0.0902701	0.956536	39.3047	0	0.069117	0.928381	39.319	0
11.5833	0.333765	0.534927	75.8567	0	96.4265	0.28729	0.562951	76.985	0	96.3592		4.6473	0.0902701	0.96697	39.4365	0	0.069117	0.928074	39.3446	0
11.6667	0.333765	0.563229	75.4341	0	96.4212	0.28729	0.536572	76.292	0	96.354		4.68063	0.0902701	0.966905	39.2555	0	0.069117	0.955354	39.3965	0
11.75	0.333765	0.563032	74.9453	0	96.4159	0.28729	0.56315	75.8642	0	96.3489		4.71396	0.0902701	1.00559	39.324	0	0.069117	0.966695	39.4638	0
11.8333	0.333765	0.591246	74.8515	0	96.4106	0.28729	0.563184	75.59	0	96.3436		4.7473	0.0902701	0.989019	39.447	0	0.0927243	0.928149	39.3586	0
11.9167	0.333765	0.591288	74.2914	0	96.4054	0.28729	0.581044	75.2314	0	96.3383		4.78063	0.0902701	1.00601	39.4794	0	0.0927243	0.928007	39.3396	0
12	0.333765	0.619647	73.9503	0	96.4003	0.28729	0.591362	75.0008	0	96.333		4.81396	0.0902701	1.00573	39.413	0	0.0927243	0.948677	39.362	0
12.0833	0.360333	0.619529	73.5313	0	96.4215	0.313332	0.600547	74.633	0	96.3537		4.8473	0.0902701	1.02754	39.4471	0	0.0927243	0.967249	39.2796	0
12.1667	0.360333	0.663349	73.1067	0	94.1462	0.313332	0.619447	74.1381	0	96.3485		4.88063	0.0902701	1.04444	39.4033	0	0.0927243	1.00573	39.2147	0
12.25	0.360333	0.651056	73.1327	0	94.141	0.313332	0.63421	73.9473	0	94.0732		4.91396	0.0902701	1.04385	39.45	0	0.0927243	1.00565	39.1823	0
12.3333	0.360333	0.663254	72.9081	0	94.1357	0.313332	0.634573	73.8234	0	94.0681		4.9473	0.0902701	1.08297	39.3917	0	0.0927243	1.04394	39.2796	0
12.4167	0.360333	0.663178	72.3762	0	94.1304	0.313332	0.641563	73.4703	0	94.0628		4.98063	0.0902701	1.08317	39.5806	0	0.0927243	1.04446	39.2324	0
12.5	0.360333	0.692376	72.1038	0	94.1251	0.313332	0.663515	73.1604	0	94.0575		5.01396	0.0902701	1.11539	39.4668	0	0.0927243	1.08283	39.3665	0
12.5833	0.360333	0.692001	71.4007	0	94.12	0.313332	0.663449	72.4655	0	94.0522		5.0473	0.0902701	1.12191	39.4977	0	0.0927243	1.08301	39.4479	0
12.6667	0.360333	0.692455	71.0419	0	94.1147	0.313332	0.692641	72.3433	0	94.0469		5.08063	0.0902701	1.12167	39.4545	0	0.0927243	1.12177	39.5075	0
12.75	0.385654	0.721032	70.4208	0	94.1347	0.313332	0.692625	71.6859	0	94.0416		5.11396	0.0902701	1.16031	39.4934	0	0.0927243	1.1223	39.3496	0
12.8333	0.385654	0.734303	70.2849	0	94.1294	0.338147	0.72118	71.2236	0	94.0612		5.1473	0.0902701	1.1236	39.4286	0	0.0927243	1.12172	39.2167	0
12.9167	0.385654	0.750039	69.7278	0	94.1241	0.338147	0.720725	70.7068	0	94.056		5.18063	0.0902701	1.16097	39.3041	0	0.0927243	1.16067	39.4719	0
13	0.385654	0.775743	69.2279	0	94.119	0.338147	0.735364	70.3629	0	94.0507		5.21396	0.0902701	1.16054	39.3915	0	0.0927243	1.16095	39.4076	0
13.0833	0.385654	0.779003	68.5529	0	94.1137	0.338147	0.750089	69.6949	0	94.0455		5.2473	0.0902701	1.16809	39.4554	0	0.0927243	1.161	39.5075	0
13.1667	0.385654	0.79893	67.9753	0	94.1084	0.338147	0.778458	69.3437	0	94.0402		5.28063	0.0902701	1.1995	39.4038	0	0.0927243	1.19929	39.5343	0
13.25	0.412417	0.80741	67.6006	0	94.1299	0.338147	0.778892	68.7527	0	94.0349		5.31396	0.0902701	1.19974	39.3213	0	0.0927243	1.1994	39.5402	0
13.3333	0.412417	0.836404	67.0719	0	94.1246	0.338147	0.808106	68.3521	0	94.0296		5.3473	0.0902701	1.23844	39.1904	0	0.0927243	1.2275	39.4423	0
13.4167	0.412417	0.836378	66.6149	0	94.1193	0.363313	0.807381	67.76	0	94.0497		5.38063	0.0902701	1.23885	39.4358	0	0.0927243	1.23848	39.3017	0
13.5	0.412417	0.865787	66.016	0	94.114	0.363313	0.836398	67.5126	0	94.0444		5.41396	0.0902701	1.27714	39.3163	0	0.0927243	1.23749	39.3249	0
13.5833	0.412417	0.865639	65.4953	0	94.1087	0.363313	0.836578	66.8811	0	94.0391		5.4473	0.0902701	1.2773	39.3638	0	0.0927243	1.27664	39.4791	0
13.6667	0.412417	0.894162	64.7311	0	94.1037	0.363313	0.88282	66.3627	0	94.0338		5.48063	0.0902701	1.27734	39.5466	0	0.0927243	1.27687	39.6414	0
13.75	0.412417	0.89811	64.1982	0	94.0984	0.363313	0.894095	65.7642	0	94.0286		5.51396	0.0902701	1.3158	39.201	0	0.0927243	1.27697	39.3793	0
13.8333	0.412417	0.952373	63.7032	0	94.0931	0.363313	0.893811	65.159	0	94.0233		5.5473	0.0902701	1.31579	39.201	0	0.0927243	1.29311	39.1958	0
13.9167	0.438498	0.951436	62.8889	0	94.1139	0.363313	0.92343	64.6369	0	94.018		5.58063	0.0902701	1.34324	39.4356	0	0.0927243	1.31542	39.3889	0
14	0.438498	0.981027	62.6918	0	94.1086	0.388439	0.922833	64.097	0	94.0378		5.61396	0.0902701	1.35456	39.4286	0	0.0927243	1.31567	39.3771	0
14.0833	0.438498	1.00999	61.8111	0	94.1033	0.388439	0.922948	63.3456	0	94.0326		5.6473	0.113916	1.35463	39.3832	0	0.0927243	1.32647	39.3771	0
14.1667	0.438498	1.02852	61.2419	0	94.098	0.388439	0.981143	63.2511	0	94.0275		5.68063	0.113916	1.31588	39.1834	0	0.0927243	1.3547	39.384	0
14.25	0.438498	1.06753	60.4275	0	94.0927	0.388439	0.9849	62.2543	0	94.0222		5.71396	0.113916	1.31991	39.2398	0	0.0927243	1.38686	39.4804	0
14.3333	0.464598	1.06658	59.9985	0	94.1135	0.388439	1.01017	61.7952	0	94.0169		5.7473	0.113916	1.35446	39.264	0	0.0927243	1.39336	39.4182	0
14.4167	0.464598	1.09601	59.2873	0	94.1083	0.388439	1.03858	61.0362	0	94.0116		5.78063	0.113916	1.39369	39.2979	0	0.0927243	1.3939	39.1499	0
14.5	0.464598	1.12271	58.7007	0	94.1032	0.413449	1.05425	60.356	0	94.0314		5.81396	0.113916	1.43229	39.3605	0	0.0927243	1.4321	39.28	0
14.5833	0.464598	1.12564	57.8872	0	94.0979	0.413449	1.08322	59.8432	0	94.0261		5.8473	0.113916	1.47128	39.3015	0	0.0927243	1.43305	39.2458	0
14.6667	0.464598	1.18342	57.2784	0	94.0926	0.413449	1.09639	59.1397	0	94.0208		5.88063	0.113916	1.50385	39.2481	0	0.0927243	1.47119	39.2766	0
14.75	0.464598	1.1996	56.6048	0	94.0873	0.413449	1.12594	58.4669	0	94.0155		5.91396	0.113916	1.47117	39.533	0	0.0927243	1.47102	39.3771	0
14.8333	0.490368	1.21163	55.8605	0	94.1078	0.413449	1.1544	57.7067	0	94.0102		5.9473	0.113916	1.50953	39.3634	0	0.116449	1.4714	39.2939	0
14.9167	0.490368	1.24055	55.2294	0	94.1025	0.43759	1.18312	57.2532	0	94.0291		5.98063	0.113916	1.5212	39.3466	0	0.116449	1.47082	39.064	0
15	0.490368	1.26963	54.5643	0	94.0972	0.438089	1.1834	56.585	0	94.0245		6.01396	0.113916	1.54841	39.3411	0	0.116449	1.47164	39.2848	0
15.0833	0.490368	1.29874	53.7675	0	94.0919	0.438089	1.21268	55.8899	0	94.0192		6.0473	0.113916	1.58734	39.4286	0	0.116449	1.50956	39.3556	0
15.1667	0.516488	1.29968	53.1896	0	94.1128	0.438089	1.26011	55.4027	0	94.0139		6.08063	0.113916	1.60854	39.3275	0	0.116449	1.54868	39.1699	0
15.25	0.516488	1.32691	52.5223	0	94.1077	0.438089	1.27001	54.7654	0	94.0087		6.11396	0.113916	1.62626	39.2978	0	0.116449	1.56591	39.2833	0
15.3333	0.516488	1.38479	51.8382	0	94.1024	0.438089	1.29885	54.1469	0	94.0034		6.1473	0.113916	1.62628	39.396	0	0.116449	1.58692	39.2329	0
15.4167	0.516488	1.41328	51.0547	0	94.0971	0.46417	1.30639	53.4735	0	94.0242		6.18063	0.113916	1.6489	39.3056	0	0.116449	1.60477	39.2969	0
15.5	0.516488	1.4425	50.2352	0	94.0918	0.46417	1.35054	53.0009	0	94.0189		6.21396	0.113916	1.67893	39.4586	0	0.116449	1.62536	39.4285	0
15.5833	0.516488	1.47111	49.8146	0	94.0865	0.46417	1.38527	52.1576	0	94.0136		6.2473	0.113916	1.69199	39.4062	0	0.116449	1.70312	39.4384	0
15.6667	0.542101	1.50033	49.1177	0	94.1069	0.46417	1.41397	51.5512	0	94.0085		6.28063	0.113916	1.70391	39.5177	0	0.116449	1.67743	39.3275	0
15.75	0.542101	1.52928	48.3289	0	94.1016	0.46417	1.44266	50.8132	0	94.0032		6.31396	0.113916	1.70373	39.3057	0	0.116449	1.70382	39.1877	0
15.8333	0.542101	1.55745	47.5285	0	94.0963	0.489355	1.44227	50.172	0	94.0231		6.3473	0.113916	1.74321	39.5326	0	0.116449	1.74263	39.2959	0
15.9167	0.542101	1.58683	47.056	0	94.091	0.489355	1.50024	49.8186	0	94.0179		6.38063	0.113916	1.78177	39.6903	0	0.116449	1.78118	39.751	0
16	0.568007	1.61538	46.44	0	94.1118	0.489355	1.52905	49.0145	0	94.0126		6.41396	0.113916	1.78182	39.8285	0	0.116449	1.78123	39.7708	0
16.0833	0.568007	1.64497	45.8364	0	94.1065	0.489355	1.57518	48.6552	0	94.0073		6.4473	0.113916	1.81892	39.59	0	0.116449	1.78105	39.7227	0
16.1667	0.568007	1.70234	45.4098	0	94.1013	0.515475	1.58664	48.1956	0	94.0281		6.48063	0.113916	1.78132	39.5924	0	0.116449	1.78375	39.6688	0
16.25	0.568007	1.73138	45.0227	0	94.096	0.515475	1.61571	47.8564	0	94.0228		6.51396	0.113916	1.8209	39.4612	0	0.116449	1.82021	39.608	0
16.3333	0.568007	1.77715	44.5148	0	94.0907	0.515475	1.64609	47.4767	0	94.0176		6.5473	0.139199	1.82075	39.6133	0	0.116449	1.81958	39.3544	0
16.4167	0.593406	1.78799	44.1388	0	94.1108	0.515475	1.70287	47.5097	0	94.0125		6.58063	0.139199	1.74715	39.3114	0	0.116449	1.85658	39.5667	0
16.5	0.593406	1.84086	43.6643	0	94.1055	0.515475	1.7322	47.5266	0	94.0072		6.61396	0.139199	1.78041	39.2453	0	0.116449	1.86044	39.387	0
16.5833	0.593406	1.87513	43.5655	0	94.1002	0.541614	1.73105	47.1975	0	94.0281		6.6473	0.139199	1.82135	39.2163	0	0.116449	1.90077	39.3381	0
16.6667	0.593406	1.90456	43.3613	0	94.0951	0.541614	1.77802	46.9523	0	94.0228		6.68063	0.139199	1.87192	39.2659	0	0.116449	1.90002	39.3548	0
16.75	0.619468	1.93264	42.8885	0	94.1159	0.541614	1.80465	46.7531	0	94.0175		6.71396	0.139199	1.9001	39.2225	0	0.116449	1.93963	39.2932	0
16.8333	0.619468	1.96151	42.9268	0	94.1106	0.541614	1.84755	46.4524	0	94.0122		6.7473	0.139199	1.93941	39.3428	0	0.116449	1.97807	39.4818	0
16.9167	0.619468	1.99987	42.7779	0	94.1053	0.541614	1.87579	46.1543	0	94.0069		6.78063	0.139199	1.97923	39.2857	0	0.142121	1.8988	39.1915	0
17	0.619468	2.0482	42.2241	0	94.1001	0.568786	1.87515	45.4442	0	94.0288		6.81396	0.139199	2.01946	39.3166	0	0.142121	1.89988	39.2535	0
17.0833	0.64549	2.07673	41.8657	0	94.1208	0.568786	1.90669	45.0548	0	94.0235		6.8473	0.139199	2.03946	39.4121	0	0.142121	1.96149	39.3242	0
17.1667	0.64549	2.10579	41.2041	0	94.1155	0.568786	1.99071	44.6096	0	94.0185		6.88063	0.139199	2.05913	39.2188	0	0.142121	1.9998	39.3549	0
17.25	0.64549	2.14104	40.5363	0	94.1102	0.568786	1.99098	43.9738	0	94.0132		6.91396	0.139199	2.07494	39.4356	0	0.142121	2.01876	39.2883	0
17.3333	0.64549	2.19266	40.1512	0	94.1049	0.568786	2.04903	43.1445	0	94.0079		6.9473	0.139199	2.12418	39.4824	0	0.142121	2.05891	39.358	0
17.4167	0.67239	2.22066	39.7549	0	94.1265	0.59364	2.03788	42.4629	0	94.0275		6.98063	0.139199	2.1375	39.5391	0	0.142121	2.09863	39.3861	0
17.5	0.67239	2.27932	39.6526	0	94.1215	0.59364	2.10604	41.8861	0	94.0222		7.01396	0.139199	2.17797	39.4116	0	0.142121	2.09862	39.1279	0
17.5833	0.67239	2.328	39.5986	0	94.1162	0.59364	2.16459	41.1926	0	94.0169		7.0473	0.139199	2.18622	39.5107	0	0.142121	2.17855	39.3716	0
17.6667	0.67239	2.38329	39.6349	0	94.1109	0.59364	2.19336	40.4018	0	94.0116		7.08063	0.139199	2.21707	39.4939	0	0.142121	2.17825	39.3275	0
17.75	0.67239	2.40936	39.5582	0	94.1056	0.618708	2.1924	39.9246	0	94.0314		7.11396	0.139199	2.22327	39.4975	0	0.142121	2.21678	39.5015	0
17.8333	0.697555	2.43545	39.4919	0	94.1255	0.618708	2.25091	39.7909	0	94.0261		7.1473	0.139199	2.25717	39.4187	0	0.142121	2.21757	39.3028	0
17.9167	0.697555	2.47153	39.5921	0	94.1202	0.618708	2.30904	39.7487	0	94.021		7.18063	0.139199	2.29688	39.3659	0	0.142121	2.2568	39.2229	0
18	0.697555	2.53924	39.6229	0	94.1149	0.639243	2.36614	39.5763	0	94.0157		7.21396	0.139199	2.29608	39.5582	0	0.142121	2.29673	39.4053	0
18.0833	0.723383	2.56606	39.4919	0	94.1354	0.643679	2.36628	39.8786	0	94.0354		7.2473	0.139199	2.33633	39.6535	0	0.142121	2.29704	39.4747	0
18.1667	0.723383	2.56752	39.5246	0	94.1304	0.643679	2.3942	39.5415	0	94.0301		7.28063	0.139199	2.37521	39.6025	0	0.142121	2.29671	39.3735	0
18.25	0.723383	2.6906	40.089	0	91.8551	0.643679	2.48407	40.2433	0	91.7549		7.31396	0.139199	2.37647	39.2361	0	0.142121	2.34023	39.5013	0
18.3333	0.723383	2.69086	39.9773	0	91.8498	0.668066	2.45355	39.8911	0	91.7738		7.3473	0.139199	2.41623	39.4158	0	0.142121	2.3763	39.4143	0
18.4167	0.740073	2.70094	39.4971	0	91.8445	0.66826	2.46035	39.6716	0	91.7689		7.38063	0.164345	2.37581	39.3738	0	0.142121	2.41521	39.3318	0
18.5	0.749484	2.71997	39.6737	0	91.8653	0.66826	2.51826	39.7084	0	91.7636		7.41396	0.164345	2.29642	39.201	0	0.142121	2.41567	39.4018	0
18.5833	0.749484	2.80723	39.7826	0	91.86	0.66826	2.57268	39.5867	0	91.7583		7.4473	0.164345	2.37562	39.2881	0	0.142121	2.44426	39.0711	0
18.6667	0.749484	2.85829	39.5147	0	91.8547	0.694108	2.62953	39.7813	0	91.7791		7.48063	0.164345	2.41511	39.376	0	0.142121	2.49545	39.3879	0
18.75	0.775389	2.86627	39.5327	0	91.8753	0.694108	2.63212	39.9173	0	91.7738		7.51396	0.164345	2.47257	39.3775	0	0.167908	2.45418	39.3611	0
18.8333	0.775389	2.92536	39.588	0	91.87	0.694108	2.69044	39.6763	0	91.7685		7.5473	0.164345	2.53472	39.2676	0	0.167987	2.39846	39.3715	0
18.9167	0.775389	2.98258	39.7157	0	91.865	0.694108	2.72161	39.6195	0	91.7632		7.58063	0.164345	2.57415	39.3301	0	0.167987	2.43267	39.3295	0
19	0.775389	3.04531	39.5668	0	91.8597	0.719156	2.73328	39.4897	0	91.783		7.61396	0.164345	2.614	39.4142	0	0.167987	2.47462	39.3441	0
19.0833	0.802327	3.04339	39.4837	0	91.8813	0.719156	2.78943	39.5309	0	91.7777		7.6473	0.164345	2.67768	39.4087	0	0.167987	2.53427	39.3147	0
19.1667	0.802327	3.09201	39.5574	0	91.876	0.719156	2.86143	39.5801	0	91.7724		7.68063	0.164345	2.69418	39.4497	0	0.167987	2.59087	39.331	0
19.25	0.802327	3.17683	39.6553	0	91.8708	0.719156	2.9278	39.621	0	91.7671		7.71396	0.164345	2.70601	39.4819	0	0.167987	2.6286	39.0917	0
19.3333	0.82948	3.22055	39.4984	0	91.8926	0.744186	2.92586	39.5206	0	91.7869		7.7473	0.164345	2.74455	39.235	0	0.167987	2.66575	39.2796	0
19.4167	0.82948	3.22879	39.5009	0	91.8873	0.744186	2.98523	39.661	0	91.7818		7.78063	0.164345	2.77203	39.5334	0	0.167987	2.69322	39.1835	0
19.5	0.82948	3.33853	39.4943	0	91.882	0.744186	3.04426	39.5302	0	91.7765		7.81396	0.164345	2.78021	39.337	0	0.167987	2.77274	39.4679	0
19.5833	0.82948	3.39601	39.6204	0	91.8768	0.768806	3.06349	39.5667	0	91.7958		7.8473	0.164345	2.85155	39.4536	0	0.167987	2.77262	39.2796	0
19.6667	0.857703	3.42767	39.5037	0	91.8999	0.768806	3.13314	39.679	0	91.7905		7.88063	0.164345	2.85243	39.2356	0	0.167987	2.81247	39.5442	0
19.75	0.857703	3.50919	39.3287	0	91.8946	0.768806	3.20444	39.4897	0	91.7853		7.91396	0.164345	2.89236	39.2017	0	0.167987	2.85224	39.2195	0
19.8333	0.857703	3.57512	39.4548	0	91.8893	0.795705	3.27127	39.7014	0	91.8069		7.9473	0.164345	2.89316	39.3342	0	0.167987	2.85259	39.3093	0
19.9167	0.883629	3.62113	39.474	0	91.9099	0.795705	3.28022	39.5775	0	91.8016		7.98063	0.164345	2.96988	39.5569	0	0.167987	2.89395	39.3733	0
20	0.883629	3.68077	39.4125	0	91.9047	0.795705	3.36915	39.6195	0	91.7963		8.01396	0.164345	2.97089	39.3676	0	0.167987	2.97163	39.339	0
20.0833	0.911151	3.76103	39.4147	0	91.9269	0.820831	3.42527	39.5882	0	91.8164		8.0473	0.164345	3.01147	39.5348	0	0.167987	2.96698	39.397	0
20.1667	0.911151	3.81692	39.5635	0	91.9216	0.820831	3.45877	39.4713	0	91.8111		8.08063	0.189238	2.94036	39.2746	0	0.167987	3.00425	39.3653	0
20.25	0.911151	3.8983	39.4919	0	91.9163	0.820831	3.54651	39.3958	0	91.8058		8.11396	0.189238	2.92017	39.4426	0	0.167987	3.01126	39.5246	0
20.3333	0.911151	3.98824	39.4916	0	91.9112	0.845802	3.60296	39.4822	0	91.8255		8.1473	0.189238	2.97102	39.342	0	0.167987	3.06218	39.4793	0
20.4167	0.93805	4.04721	39.5357	0	91.9329	0.845802	3.64923	39.4092	0	91.8202		8.18063	0.189238	3.05074	39.5424	0	0.167987	3.0507	39.5185	0
20.5	0.93805	4.13003	39.5901	0	91.9276	0.845802	3.75388	39.4569	0	91.8149		8.21396	0.189238	3.08975	39.2334	0	0.194068	3.00898	39.4886	0
20.5833	0.963469	4.16389	39.4039	0	91.9477	0.869371	3.79099	39.4141	0	91.8332		8.2473	0.189238	3.14867	39.1691	0	0.194068	2.9891	39.3626	0
20.6667	0.963469	4.2522	39.4232	0	91.9424	0.869371	3.87628	39.3147	0	91.8279		8.28063	0.189238	3.20934	39.2334	0	0.194068	3.03	39.2795	0
20.75	0.989242	4.35545	39.3053	0	91.9627	0.896601	3.93171	39.3047	0	91.8499		8.31396	0.189238	3.24898	39.3108	0	0.194068	3.10781	39.3446	0
20.8333	0.989433	4.43788	39.3925	0	91.9578	0.896601	4.04673	39.5238	0	91.8448		8.3473	0.189238	3.3284	39.3894	0	0.194068	3.1699	39.285	0
20.9167	0.989433	4.51842	39.4266	0	91.9525	0.896601	4.11074	39.4713	0	91.8395		8.38063	0.189238	3.32896	39.2112	0	0.194068	3.24905	39.303	0
21	1.0162	4.60706	39.4592	0	91.974	0.921455	4.16405	39.2525	0	91.8591		8.41396	0.189238	3.35708	39.3396	0	0.194068	3.2882	39.2807	0
21.0833	1.0162	4.694	39.4264	0	91.9689	0.921455	4.25281	39.3429	0	91.8538		8.4473	0.189238	3.37608	39.3309	0	0.194068	3.33804	39.2681	0
21.1667	1.04161	4.80729	39.3059	0	91.989	0.946465	4.35482	39.3765	0	91.8735		8.48063	0.189238	3.44741	39.293	0	0.194068	3.36744	39.2287	0
21.25	1.04161	4.89377	39.4329	0	91.9838	0.946465	4.44179	39.3274	0	91.8682		8.51396	0.189238	3.48734	39.4033	0	0.194068	3.4072	39.3998	0
21.3333	1.06748	4.94876	39.2585	0	92.0043	0.971241	4.52642	39.4547	0	91.8877		8.5473	0.189238	3.52683	39.3323	0	0.194068	3.45093	39.2505	0
21.4167	1.06748	5.07715	39.1862	0	91.999	0.971241	4.58527	39.4974	0	91.8824		8.58063	0.189238	3.56536	39.5591	0	0.194068	3.45116	39.4169	0
21.5	1.09397	5.14917	39.0852	0	92.0202	0.995685	4.6957	39.3955	0	91.9016		8.61396	0.189238	3.56741	39.4366	0	0.194068	3.52657	39.3771	0
21.5833	1.09397	5.28202	39.4223	0	92.015	0.995685	4.77987	39.5222	0	91.8965		8.6473	0.189238	3.60731	39.396	0	0.194068	3.56754	39.4453	0
21.6667	1.11984	5.34785	39.4719	0	92.0355	1.01785	4.89256	39.538	0	91.8913		8.68063	0.214072	3.53357	39.2697	0	0.194068	3.60317	39.567	0
21.75	1.11984	5.45839	39.4314	0	92.0302	1.02077	4.95081	39.3192	0	91.9111		8.71396	0.214072	3.48677	39.2659	0	0.194068	3.64136	39.498	0
21.8333	1.14619	5.57356	39.5532	0	92.0513	1.04596	5.07361	39.2986	0	91.931		8.7473	0.214072	3.56565	39.2494	0	0.194068	3.65497	39.2471	0
21.9167	1.14619	5.75202	39.5273	0	92.0462	1.04596	5.1669	39.2726	0	91.9257		8.78063	0.214072	3.6453	39.2462	0	0.194068	3.68607	39.3771	0
22	1.17235	5.75577	39.373	0	92.0671	1.07103	5.2845	39.4406	0	91.9455		8.81396	0.214072	3.72479	39.2644	0	0.219624	3.65732	39.4818	0
22.0833	1.17235	5.90668	39.3433	0	92.0618	1.07103	5.34185	39.5025	0	91.9402		8.8473	0.214072	3.80392	39.4083	0	0.219624	3.60519	39.373	0
22.1667	1.19325	5.9749	39.3251	0	92.0774	1.09598	5.4581	39.4095	0	91.9599		8.88063	0.214072	3.8428	39.1713	0	0.219624	3.64441	39.008	0
22.25	1.22145	6.14436	39.3939	0	92.1004	1.09598	5.57554	39.5104	0	91.9546		8.91396	0.214072	3.90326	39.3476	0	0.219624	3.78703	39.4787	0
22.3333	1.22145	6.22191	39.4861	0	92.0951	1.12235	5.66446	39.5871	0	91.9757		8.9473	0.214072	3.94165	39.204	0	0.219624	3.84319	39.3613	0
22.4167	1.24931	6.31293	39.5074	0	92.1176	1.12235	5.75189	39.3978	0	91.9706		8.98063	0.214072	4.00349	39.5331	0	0.219624	3.88241	39.1848	0
22.5	1.24931	6.51281	39.4052	0	92.1123	1.14761	5.81348	39.352	0	91.9906		9.01396	0.214072	4.0427	39.3211	0	0.219624	3.89977	39.3661	0
22.5833	1.27547	6.57152	39.5632	0	92.1332	1.14761	5.98724	39.7155	0	91.9853		9.0473	0.214072	4.05511	39.4484	0	0.219624	3.96371	39.1939	0
22.6667	1.2966	6.7183	39.455	0	92.1492	1.17442	6.07485	39.5409	0	92.0068		9.08063	0.214072	4.09199	39.3476	0	0.219624	4.04234	39.5173	0
22.75	1.2966	6.83821	39.4819	0	92.144	1.19713	6.19382	39.3552	0	92.0242		9.11396	0.214072	4.12343	39.3634	0	0.219624	4.08131	39.3446	0
22.8333	1.32249	6.95544	39.2475	0	92.1646	1.19713	6.31009	39.4777	0	92.0189		9.1473	0.214072	4.20359	39.4612	0	0.219624	4.12115	39.5601	0
22.9167	1.35057	7.11653	40.178	0	90.4174	1.22356	6.49173	39.8513	0	90.2701		9.18063	0.214072	4.20239	39.5768	0	0.219624	4.16183	39.5025	0
23	1.35057	7.08749	39.7696	0	90.4121	1.24855	6.42767	39.8829	0	90.2898		9.21396	0.23914	4.0818	39.2299	0	0.219624	4.20089	39.5667	0
23.0833	1.3796	7.23749	39.6557	0	90.4358	1.24855	6.57848	39.3595	0	90.2845		9.2473	0.23914	4.0829	39.4279	0	0.219624	4.20201	39.3493	0
23.1667	1.3796	7.42656	39.342	0	90.4305	1.27447	6.70009	39.2952	0	90.3054		9.28063	0.23914	4.20248	39.4136	0	0.219624	4.283	39.2792	0
23.25	1.40548	7.51195	39.3875	0	90.4511	1.27447	6.88316	39.2605	0	90.3001		9.31396	0.23914	4.32145	39.4739	0	0.219624	4.32107	38.9595	0
23.3333	1.43156	7.65392	39.593	0	90.4719	1.30013	6.96358	39.2004	0	90.3204		9.3473	0.23914	4.39514	39.4674	0	0.245802	4.2042	39.3978	0
23.4167	1.45983	7.83245	39.2007	0	90.4951	1.32568	7.1234	39.5208	0	90.3407		9.38063	0.23914	4.44175	39.2317	0	0.245802	4.1677	39.0993	0
23.5	1.45983	7.9501	39.2065	0	90.4898	1.35144	7.26945	39.4722	0	90.361		9.41396	0.23914	4.50859	39.4198	0	0.245802	4.31184	39.5795	0
23.5833	1.49002	8.07065	39.1374	0	90.5147	1.35161	7.38937	39.4423	0	90.3561		9.4473	0.23914	4.55854	39.4838	0	0.245802	4.39906	39.4097	0
23.6667	1.51598	8.27636	39.3945	0	90.5354	1.37775	7.46467	39.3405	0	90.3769		9.48063	0.23914	4.5988	39.0829	0	0.245802	4.47893	39.2657	0
23.75	1.51598	8.43361	39.2521	0	90.5301	1.40281	7.68638	39.4611	0	90.3967		9.51396	0.23914	4.64008	39.4148	0	0.245802	4.51803	39.2361	0
23.8333	1.54202	8.5601	39.1522	0	90.5509	1.40281	7.77643	39.2855	0	90.3914		9.5473	0.23914	4.71877	39.5298	0	0.245802	4.63688	39.1487	0
23.9167	1.56908	8.69307	39.2197	0	90.5726	1.42759	7.92265	39.3796	0	90.4111		9.58063	0.23914	4.73808	39.3309	0	0.245802	4.67791	39.2413	0
24	1.57728	8.92746	39.3869	0	90.5755	1.45301	8.03886	39.326	0	90.4313		9.61396	0.23914	4.77566	39.4361	0	0.245802	4.71826	39.4563	0
24.0833	1.60504	9.0199	39.4622	0.0176807	90.6156	1.47872	8.22352	39.2702	0.0198109	90.4706		9.6473	0.23914	4.83771	39.3527	0	0.245802	4.75765	39.5059	0
24.1667	1.63176	9.16791	39.4573	0.0402311	90.6599	1.50367	8.36169	39.3395	0.0402896	90.5116		9.68063	0.23914	4.85205	39.5632	0	0.245802	4.8154	39.3112	0
24.25	1.65846	9.31357	39.6733	0.0402311	90.6813	1.52775	8.47973	39.2934	0.0402896	90.5304		9.71396	0.264228	4.7444	39.3679	0	0.245802	4.85305	39.6258	0
24.3333	1.68316	9.55157	40.2959	0.0402311	88.4307	1.52775	8.7277	40.4488	0.0402896	88.2551		9.7473	0.264228	4.72737	39.3075	0	0.245802	4.87756	39.3339	0
24.4167	1.70913	9.55025	39.6166	0.0402311	88.4514	1.55278	8.70555	40.2749	0.0402896	88.2749		9.78063	0.264228	4.80488	39.2481	0	0.245802	4.95809	39.5075	0
24.5	1.73641	9.7785	39.4366	0.0402311	88.4734	1.5778	8.85146	39.6979	0.0402896	88.2946		9.81396	0.264228	4.94878	39.4711	0	0.245802	4.99829	39.4204	0
24.5833	1.76287	9.93698	39.5196	0.0402311	88.4945	1.6043	9.00201	39.3914	0.0402896	88.3158		9.8473	0.264228	5.03509	39.2127	0	0.271474	4.91574	39.5725	0
24.6667	1.76287	10.1376	39.7637	0.0402311	88.4892	1.62929	9.24934	39.5647	0.0402896	88.3357		9.88063	0.264228	5.11587	39.2919	0	0.271474	4.87429	39.3075	0
24.75	1.78947	10.2842	39.6708	0.0402311	88.5106	1.65387	9.39643	39.3526	0.0402896	88.355		9.91396	0.264228	5.15413	39.2345	0	0.271474	4.9572	39.3619	0
24.8333	1.81641	10.4253	39.2074	0.0402311	88.5322	1.65387	9.54708	39.34	0.0402896	88.3498		9.9473	0.264228	5.27202	39.4286	0	0.271474	5.03583	39.2796	0
24.9167	1.84236	10.6976	39.886	0.0402311	88.5531	1.67973	9.71864	39.7269	0.0402896	88.3704		9.98063	0.264228	5.27449	39.1712	0	0.271474	5.1559	39.5048	0
25	1.86904	10.8455	39.2599	0.0402311	88.5745	1.70517	9.90211	39.195	0.0402896	88.3905		10.014	0.264228	5.35303	39.5821	0	0.271474	5.19728	39.1111	0
25.0833	1.89684	11.0454	39.3708	0.0402311	88.597	1.73026	10.1013	39.5597	0.0402896	88.4103		10.0473	0.264228	5.35466	39.5456	0	0.271474	5.27276	39.2244	0
25.1667	1.9279	11.2611	39.3287	0.0402311	88.6228	1.75474	10.2542	39.152	0.0402896	88.4295		10.0806	0.264228	5.43393	39.5515	0	0.271474	5.42322	39.5593	0
25.25	1.95465	11.5128	39.3287	0.0402311	88.6442	1.77975	10.5194	39.3155	0.0402896	88.4492		10.114	0.264228	5.50145	39.4187	0	0.271474	5.40243	39.5402	0
25.3333	1.98143	11.6774	39.4915	0.0402311	88.6657	1.80472	10.6466	39.1979	0.0402896	88.4689		10.1473	0.264228	5.53804	39.6323	0	0.271474	5.44445	39.2179	0
25.4167	2.00953	11.9515	39.5074	0.0402311	88.6885	1.82981	10.8563	39.0701	0.0402896	88.4889		10.1806	0.289511	5.55092	39.3188	0	0.271474	5.51114	39.4307	0
25.5	2.03556	12.1842	39.6844	0.0402311	88.7093	1.85264	11.0289	39.177	0.0402896	88.5065		10.214	0.289511	5.39522	39.2538	0	0.271474	5.55085	39.5075	0
25.5833	2.06236	12.3602	39.3736	0.0402311	88.7308	1.88008	11.2702	39.6709	0.0402896	88.5286		10.2473	0.289511	5.49228	39.5592	0	0.271474	5.58956	39.341	0
25.6667	2.09082	12.6053	39.1335	0.0402311	88.754	1.90525	11.4722	39.4679	0.0402896	88.5485		10.2806	0.289511	5.59035	39.3781	0	0.297516	5.43102	39.241	0
25.75	2.11534	12.8792	39.5576	0.0402311	88.7734	1.93042	11.6913	39.2092	0.0402896	88.5684		10.314	0.289511	5.73424	39.2271	0	0.297516	5.49308	39.367	0
25.8333	2.14354	13.0149	39.4265	0.0402311	88.7963	1.95546	11.9037	39.4116	0.0402896	88.5882		10.3473	0.289511	5.80306	39.1508	0	0.297516	5.63132	39.5689	0
25.9167	2.1697	13.3336	39.6956	0.0402311	88.8172	2.00574	12.1568	39.5739	0.0402896	88.633		10.3806	0.289511	5.89564	39.4627	0	0.297516	5.7632	39.3974	0
26	2.22459	13.5751	39.4243	0.0402311	88.8668	2.03119	12.34	39.1237	0.0402896	88.6533		10.414	0.289511	5.93699	39.3873	0	0.297516	5.78866	39.1915	0
26.0833	2.25262	13.7623	39.4093	0.0402311	88.8895	2.05599	12.6089	39.2542	0.0402896	88.6728		10.4473	0.289511	5.98629	39.5991	0	0.297516	5.89555	39.4188	0
26.1667	2.2794	14.0142	39.3781	0.0402311	88.911	2.08153	12.7906	39.2284	0.0402896	88.6933		10.4806	0.289511	6.06588	39.4898	0	0.297516	5.95892	39.4749	0
26.25	2.30646	14.2937	39.0098	0.0402311	88.9328	2.10663	13.0249	39.4802	0.0402896	88.7131		10.514	0.289511	6.10793	39.4854	0	0.297516	6.03551	39.618	0
26.3333	2.33384	14.4991	39.4069	0.0402311	88.9549	2.1324	13.2956	39.6869	0.0402896	88.7336		10.5473	0.289511	6.1431	39.3752	0	0.297516	6.10809	39.3725	0
26.4167	2.36363	14.8329	39.5878	0.0402311	88.9796	2.17162	13.4849	39.1372	0.0402896	88.7542		10.5806	0.315689	6.14543	39.6238	0	0.297516	6.15033	39.6026	0
26.5	2.41785	15.1569	39.54	0.0402311	89.0285	2.20837	13.8165	39.0618	0.0402896	88.799		10.614	0.315689	5.98778	39.4869	0	0.297516	6.18949	39.3406	0
26.5833	2.4431	15.3362	39.2564	0.0402311	89.0485	2.23338	14.0021	39.5639	0.0402896	88.8187		10.6473	0.315689	6.10597	39.435	0	0.297516	6.22859	39.1847	0
26.6667	2.47387	15.5297	39.0515	0.0402311	89.0739	2.26562	14.2889	39.0247	0.0402896	88.8395		10.6806	0.315689	6.22326	39.4652	0	0.322876	6.07066	39.4596	0
26.75	2.52584	15.9058	39.3466	0.0402311	89.1206	2.30924	14.5287	39.2233	0.0402896	88.884		10.714	0.315689	6.3774	39.4771	0	0.322876	6.10484	39.5657	0
26.8333	2.55235	16.1496	39.7908	0.0402311	89.1418	2.33439	14.7713	39.5183	0.0402896	88.9039		10.7473	0.315689	6.46225	39.4172	0	0.322876	6.26097	39.5402	0
26.9167	2.58125	16.4946	39.3931	0.0402311	89.1655	2.38456	15.0738	39.1286	0.0402896	88.9256		10.7806	0.315689	6.50555	39.4869	0	0.322876	6.34539	39.2802	0
27	2.63721	16.8356	39.2708	0.0402311	89.2161	2.41312	15.3383	39.4083	0.0402896	88.9722		10.814	0.315689	6.58526	39.2785	0	0.322876	6.4597	39.3126	0
27.0833	2.66429	17.0746	39.42	0.0402311	89.2379	2.43899	15.5497	39.154	0.0402896	88.9928		10.8473	0.315689	6.64977	39.5684	0	0.322876	6.5836	39.2998	0
27.1667	2.7204	17.4067	39.1693	0.0402311	89.289	2.49004	15.876	39.3192	0.0402896	89.0386		10.8806	0.315689	6.70228	39.3577	0	0.322876	6.66399	39.4837	0
27.25	2.74795	17.6285	39.2923	0.0402311	89.3112	2.51546	16.1988	39.4248	0.0402896	89.0587		10.914	0.315689	6.74415	39.4634	0	0.322876	6.68095	39.4423	0
27.3333	2.79966	18.0293	39.6172	0.0402311	89.3576	2.56645	16.5206	39.4545	0.0402896	89.1043		10.9473	0.315689	6.82078	39.3774	0	0.322876	6.74384	39.2828	0
27.4167	2.8257	18.3736	39.1747	0.0402311	89.3784	2.59259	16.7798	39.4334	0.0402896	89.1253		10.9806	0.340699	6.62223	39.3492	0	0.322876	6.80084	39.3771	0
27.5	2.87958	18.6647	39.2311	0.0402311	89.427	2.64452	17.0919	39.423	0.0402896	89.1719		11.014	0.340699	6.70265	39.5617	0	0.322876	6.90426	39.6106	0
27.5833	2.93073	19.0768	39.1585	0.0402311	89.4727	2.67072	17.3956	39.3613	0.0402896	89.1928		11.0473	0.340699	6.82369	39.3079	0	0.348743	6.88392	39.5789	0
27.6667	2.95663	19.3453	39.4919	0.0402311	89.4934	2.7227	17.7316	40.1305	0.0402896	89.2398		11.0806	0.340699	6.91351	39.4524	0	0.348743	6.72631	39.5566	0
27.75	3.00989	19.6781	39.4293	0.0402311	89.5414	2.74734	18.0015	39.574	0.0402896	89.2591		11.114	0.340699	7.08741	39.4755	0	0.348743	6.86026	39.4106	0
27.8333	3.06174	20.0418	39.5925	0.0402311	89.588	2.79972	18.359	39.4868	0.0402896	89.3062		11.1473	0.340699	7.17619	39.5432	0	0.348743	6.94084	39.5862	0
27.9167	3.08772	20.3724	39.4653	0.0402311	89.6089	2.84108	18.6707	39.3372	0.0402896	89.3278		11.1806	0.340699	7.223	39.5559	0	0.348743	7.10061	39.5354	0
28	3.14078	20.7074	39.0705	0.0402311	89.6566	2.87913	19.0016	39.8189	0.0402896	89.375		11.214	0.340699	7.33696	39.4908	0	0.348743	7.17432	39.2705	0
28.0833	3.19378	21.0599	39.1474	0.0402311	89.7043	2.93112	19.3314	39.3381	0.0402896	89.4217		11.2473	0.340699	7.37956	39.5276	0	0.348743	7.22041	39.2176	0
28.1667	3.24666	21.4653	39.844	0.0402311	89.7519	2.96332	19.6817	39.1144	0.0402896	89.4423		11.2806	0.340699	7.41812	39.4971	0	0.348743	7.3391	39.6054	0
28.25	3.30054	21.8945	39.1441	0.0402311	89.8005	3.0087	20.0062	39.4479	0.0402896	89.4887		11.314	0.365767	7.33878	39.3506	0	0.348743	7.34283	39.571	0
28.3333	3.35383	22.1948	39.3916	0.0402311	89.8485	3.05835	20.3989	39.3904	0.0402896	89.5331		11.3473	0.365767	7.25809	39.2392	0	0.348743	7.41774	39.4857	0
28.4167	3.40498	22.6844	39.6593	0.0402311	89.8943	3.11098	20.7874	39.4535	0.0402896	89.5807		11.3806	0.365767	7.41614	39.4665	0	0.348743	7.49927	39.5075	0
28.5	3.45761	22.9661	39.2571	0.0402311	89.9417	3.16234	21.1333	39.31	0.0402896	89.6267		11.414	0.365767	7.56494	39.6314	0	0.374746	7.34144	39.4172	0
28.5833	3.51379	23.3607	39.0991	0.0402311	89.9926	3.21191	21.5238	39.3309	0.0402896	89.671		11.4473	0.365767	7.69688	39.5265	0	0.374746	7.34129	39.465	0
28.6667	3.53969	23.8649	39.9813	0.0402311	90.0134	3.26215	21.9094	39.5862	0.0402896	89.716		11.4806	0.365767	7.77714	39.3445	0	0.374746	7.4727	39.5372	0
28.75	3.59553	24.2164	39.3547	0.0402311	90.064	3.31359	22.3272	39.4319	0.0402896	89.7621		11.514	0.365767	7.83899	39.396	0	0.374746	7.61487	39.5208	0
28.8333	3.66684	24.6885	39.1912	0.0402311	90.1112	3.36384	22.6829	39.5867	0.0402896	89.8071		11.5473	0.365767	7.91767	39.4824	0	0.374746	7.77492	39.644	0
28.9167	3.70545	25.1762	39.7804	0.0402311	90.1633	3.41343	23.0721	39.4643	0.0402896	89.8514		11.5806	0.365767	7.97558	39.3808	0	0.374746	7.85685	39.6272	0
29	3.78934	25.4915	39.2982	0.0402311	90.2419	3.467	23.5156	39.0813	0.0402896	89.8997		11.614	0.365767	8.05628	39.368	0	0.374746	7.95703	39.5272	0
29.0833	3.84454	26.0181	39.4199	0.0402311	90.2918	3.52062	23.9235	39.4186	0.0402896	89.9482		11.6473	0.390601	7.99909	39.4952	0	0.374746	8.054	39.434	0
29.1667	3.90178	26.4144	39.9343	0.0402311	90.3438	3.57268	24.3067	39.7994	0.0402896	89.995		11.6806	0.390601	7.87044	39.4939	0	0.374746	8.11644	39.4035	0
29.25	3.95486	26.8447	39.1807	0.0402311	90.3916	3.62929	24.6995	39.2305	0.0402896	90.0463		11.714	0.390601	8.05466	39.4841	0	0.374746	8.13181	39.51	0
29.3333	4.03377	27.345	39.4914	0.0402311	90.4652	3.68217	25.1627	39.1553	0.0402896	90.0939		11.7473	0.390601	8.18134	39.7378	0	0.40073	8.02867	39.5286	0
29.4167	4.09021	27.8679	39.5751	0.0402311	90.5165	3.74586	25.5784	38.9727	0.0402896	90.1392		11.7806	0.390601	8.26139	39.4148	0	0.40073	7.94125	39.5994	0
29.5	4.14497	28.227	39.748	0.0402311	90.566	3.81024	26.0698	39.3709	0.0402896	90.2114		11.814	0.390601	8.41225	39.4144	0	0.40073	8.09218	39.5933	0
29.5833	4.22003	28.7394	39.248	0.0402311	90.6172	3.86367	26.5274	39.6029	0.0402896	90.2595		11.8473	0.390601	8.49922	39.3176	0	0.40073	8.25015	39.4895	0
29.6667	4.28671	29.2044	38.9568	0.0402311	90.6972	3.92037	26.9868	39.2941	0.0402896	90.311		11.8806	0.390601	8.53305	39.6918	0	0.40073	8.37082	39.5211	0
29.75	4.34444	29.6967	39.503	0.0402311	90.7496	4.00099	27.4187	39.6928	0.0402896	90.3863		11.914	0.390601	8.6101	39.656	0	0.40073	8.52935	39.7965	0
29.8333	4.42841	30.1765	39.3939	0.0402311	90.8281	4.05252	27.9128	39.7454	0.0402896	90.4326		11.9473	0.394241	8.68781	39.6544	0	0.40073	8.61169	39.6069	0
29.9167	4.48133	30.7366	39.5742	0.0402311	90.8759	4.10375	28.3457	39.5408	0.0402896	90.4787		11.9806	0.417501	8.40948	39.6185	0	0.40073	8.69146	39.6047	0
30	4.56972	31.2127	39.6433	0.0402311	90.959	4.18188	28.8997	39.578	0.0402896	90.5515		12.014	0.417501	8.56279	39.5874	0	0.40073	8.76584	39.4299	0
30.0833	4.62202	31.7257	38.9981	0.0402311	91.006	4.25154	29.3262	39.4305	0.0402896	90.5997		12.0473	0.417501	8.71873	39.5384	0	0.40073	8.76936	39.5243	0
30.1667	4.70258	32.206	39.1416	0.0402311	91.0815	4.31026	29.8365	39.617	0.0402896	90.6694		12.0806	0.417501	8.88483	39.4111	0	0.426675	8.53066	39.3916	0
30.25	4.78429	32.8071	39.2373	0.0402311	91.1579	4.38755	30.3131	39.8797	0.0402896	90.7414		12.114	0.417501	8.95368	39.3405	0	0.426675	8.60689	39.5113	0
30.3333	4.86494	33.8737	40.1296	0.0402311	88.9627	4.44789	31.5475	41.3085	0.0402896	88.5178		12.1473	0.417501	9.06069	39.482	0	0.426675	8.76916	39.5677	0
30.4167	4.92115	33.5103	39.0905	0.0402311	89.0142	4.51764	30.9507	40.111	0.0402896	88.5909		12.1806	0.417501	9.19197	39.5651	0	0.426675	8.96492	39.3025	0
30.5	5.00215	34.2918	39.536	0.0402311	89.0899	4.5951	31.7375	39.9781	0.0402896	88.6631		12.214	0.417501	9.24801	39.4758	0	0.426675	9.03207	39.4499	0
30.5833	5.08531	34.9721	39.2821	0.0402311	89.1678	4.6718	32.2649	39.422	0.0402896	88.7345		12.2473	0.417501	9.30352	39.841	0	0.426675	9.14592	39.5955	0
30.6667	5.16797	35.5015	39.3779	0.0402311	89.2452	4.72274	32.8359	39.4833	0.0402896	88.7803		12.2806	0.44284	9.3236	39.4435	0	0.426675	9.26336	39.5566	0
30.75	5.25139	36.0173	39.4409	0.0402311	89.3233	4.80245	33.3539	39.3385	0.0402896	88.8547		12.314	0.442958	9.1231	39.6695	0	0.426675	9.3422	39.5294	0
30.8333	5.33336	36.5191	39.6471	0.0402311	89.4	4.88086	33.7956	39.2351	0.0402896	88.9279		12.3473	0.442958	9.24615	39.4834	0	0.426675	9.44478	39.8098	0
30.9167	5.41414	37.0731	39.1941	0.0402311	89.4754	4.95839	34.3827	39.4324	0.0402896	89.0001		12.3806	0.442958	9.36475	39.6453	0	0.452678	9.4045	39.4908	0
31	5.47716	37.6084	39.2249	0.0402311	89.5334	5.03755	34.9061	39.5247	0.0402896	89.074		12.414	0.442958	9.57708	40.113	0	0.452678	9.61773	40.444	0
31.0833	5.56242	38.3797	39.5999	0.0402311	89.6134	5.117	35.423	39.2981	0.0402896	89.1482		12.4473	0.442958	9.57738	40.066	0	0.452678	9.61803	40.2254	0
31.1667	5.66306	38.7517	39.2892	0.0402311	89.6932	5.19356	35.921	39.8066	0.0402896	89.2194		12.4806	0.442958	9.69652	39.769	0	0.452678	9.41949	39.9215	0
31.25	5.75913	39.3528	39.2685	0.0402311	89.7993	5.27399	36.5932	39.3355	0.0402896	89.2946		12.514	0.442958	9.78674	40.0774	0	0.452678	9.61743	40.1121	0
31.3333	5.83914	40.0051	39.4031	0.0402311	89.8742	5.34947	37.033	38.9622	0.0402896	89.3648		12.5473	0.442958	9.86484	39.6587	0	0.452678	9.73953	39.8413	0
31.4167	5.92418	40.5833	39.1645	0.0402311	89.954	5.42995	37.6164	39.4438	0.0402896	89.4402		12.5806	0.46826	9.82064	39.7836	0	0.452678	9.86272	39.6732	0
31.5	6.00412	41.0893	39.3138	0.0402311	90.0286	5.51252	38.2417	39.3785	0.0402896	89.5175		12.614	0.46826	9.61804	39.5256	0	0.452678	9.90131	39.5732	0
31.5833	6.1176	41.6402	39.0353	0.0402311	90.1367	5.6415	38.8679	39.7501	0.0402896	89.6411		12.6473	0.46826	9.78108	39.5265	0	0.452678	9.98371	39.7735	0
31.6667	6.20999	42.2421	39.4834	0.0402311	90.2238	5.72132	39.1782	39.2184	0.0402896	89.7157		12.6806	0.46826	9.94115	39.4984	0	0.478923	10.0573	39.9766	0
31.75	6.29066	42.8814	39.3938	0.0402311	90.2995	5.82297	39.8418	39.3972	0.0402896	89.8119		12.714	0.46826	10.1446	39.5121	0	0.479265	9.73846	39.6273	0
31.8333	6.3961	43.4848	39.2705	0.0402311	90.3996	5.90364	40.4034	39.5383	0.0402896	89.8874		12.7473	0.46826	10.2282	39.4696	0	0.479265	9.8267	39.5398	0
31.9167	6.50193	44.0702	39.0084	0.0402311	90.4999	5.9872	40.9948	39.6567	0.0402896	89.96		12.7806	0.46826	10.3519	39.2381	0	0.479265	10.0521	39.8599	0
32	6.61074	44.8304	39.4395	0.0402311	90.6037	6.08277	41.6109	39.679	0.0402896	90.056		12.814	0.46826	10.5009	39.7949	0	0.479265	10.1823	39.6815	0
32.0833	6.71752	45.389	38.9683	0.0402311	90.7052	6.16621	42.2537	39.9387	0.0402896	90.1331		12.8473	0.46826	10.4907	39.4855	0	0.479265	10.2911	39.347	0
32.1667	6.83083	45.9041	39.3754	0.0402311	90.8132	6.2801	42.8398	39.3662	0.0402896	90.2426		12.8806	0.493173	10.4887	39.6841	0	0.479265	10.471	39.627	0
32.25	6.92182	46.5999	39.393	0.0402311	90.8937	6.36096	43.5069	39.5708	0.0402896	90.3185		12.914	0.493173	10.2641	39.75	0	0.479265	10.5191	39.5925	0
32.3333	7.02397	47.1437	39.186	0.0402311	90.993	6.46817	44.0971	39.4222	0.0402896	90.4011		12.9473	0.493173	10.425	39.7712	0	0.479265	10.6146	39.4749	0
32.4167	7.13967	47.8816	39.5816	0.0402311	91.1062	6.55743	44.7428	39.3607	0.0402896	90.5044		12.9806	0.493173	10.6262	39.63	0	0.479265	10.6942	39.4097	0
32.5	7.25019	48.6342	39.3986	0.0402311	91.2116	6.65973	45.519	39.3981	0.0402896	90.6015		13.014	0.493173	10.834	39.7198	0	0.505093	10.4121	39.8099	0
32.5833	7.36728	49.2906	39.7444	0.0402311	91.3231	6.76898	46.1132	39.488	0.0402896	90.7054		13.0473	0.493173	10.8905	39.5165	0	0.505093	10.4667	39.6506	0
32.6667	7.48471	49.9577	39.5703	0.0402311	91.4352	6.87469	46.7244	39.2544	0.0402896	90.8058		13.0806	0.493173	11.0153	39.6311	0	0.505093	10.6858	39.334	0
32.75	7.59446	50.6687	39.3491	0.0402311	91.54	6.97485	47.4506	39.1472	0.0402896	90.9007		13.114	0.493173	11.1328	39.4463	0	0.505093	10.8793	39.5865	0
32.8333	7.70134	51.495	38.7872	0.0402311	91.6416	7.08422	48.1158	39.2893	0.0402896	91.0048		13.1473	0.518143	11.1381	39.7644	0	0.505093	11.0529	39.5494	0
32.9167	7.82321	52.1024	39.2762	0.0402311	91.7582	7.18774	48.9047	39.3177	0.0402896	91.1032		13.1806	0.518143	10.8386	39.6067	0	0.505093	11.1584	39.7429	0
33	7.94047	52.9172	39.3146	0.0402311	91.8701	7.29855	49.5567	39.0872	0.0402896	91.2088		13.214	0.518143	10.9979	39.6496	0	0.505093	11.208	39.5585	0
33.0833	8.05342	53.6939	39.1444	0.0402311	91.9778	7.41665	50.379	39.2561	0.0402896	91.3216		13.2473	0.518143	11.2048	39.6613	0	0.505093	11.3223	39.445	0
33.1667	8.16667	54.3733	39.1277	0.0402311	92.0849	7.52563	51.0698	39.2496	0.0402896	91.4253		13.2806	0.518143	11.4464	39.5601	0	0.529733	11.2803	39.8558	0
33.25	8.31485	55.161	39.3029	0.0402311	92.2286	7.64705	51.9406	39.1224	0.0402896	91.5266		13.314	0.518143	11.5306	39.4963	0	0.529733	11.0762	39.6037	0
33.3333	8.43673	55.9562	39.2055	0.0402311	92.3454	7.77445	52.6177	39.4292	0.0402896	91.6634		13.3473	0.518143	11.6429	39.594	0	0.529733	11.2432	39.9522	0
33.4167	8.55502	56.9443	39.0171	0.0402311	92.4584	7.88278	53.4223	39.306	0.0402896	91.7665		13.3806	0.518143	11.7719	39.8316	0	0.529733	11.4055	39.6674	0
33.5	8.69954	57.7862	39.2556	0.0402311	92.5975	7.99608	54.1731	38.9347	0.0402896	91.869		13.414	0.518143	11.8208	39.4868	0	0.529733	11.5652	39.3054	0
33.5833	8.82239	58.68	39.1582	0.0402311	92.702	8.12643	55.0194	39.1043	0.0402896	91.9996		13.4473	0.542861	11.523	39.3636	0	0.529733	11.7261	39.5799	0
33.6667	8.96075	59.3396	38.8174	0.0402311	92.8483	8.24462	55.9514	38.9045	0.0402896	92.1127		13.4806	0.542861	11.6056	39.2659	0	0.529733	11.8545	39.7126	0
33.75	9.09838	60.2554	38.8233	0.0402311	92.9806	8.37757	56.7327	38.7744	0.0402896	92.2404		13.514	0.542861	11.8508	39.4493	0	0.529733	11.9453	39.5561	0
33.8333	9.21392	61.093	38.3958	0.0402311	93.087	8.50969	57.6305	38.9342	0.0402896	92.3672		13.5473	0.542861	12.0028	39.3116	0	0.557898	11.9196	39.5089	0
33.9167	9.35784	61.9301	38.8101	0.0402311	93.2295	8.64193	58.5116	38.962	0.0402896	92.4942		13.5806	0.542861	12.1549	39.5329	0	0.557898	11.6475	39.4749	0
34	9.5087	63.0096	38.7284	0.0402311	93.3753	8.78357	59.5134	39.0451	0.0402896	92.6305		13.614	0.542861	12.3209	39.4967	0	0.557898	11.8121	39.6056	0
34.0833	9.64553	63.9108	38.6814	0.0402311	93.5068	8.92115	60.5612	39.1651	0.0402896	92.7628		13.6473	0.542861	12.3802	39.3364	0	0.557898	12.028	39.9634	0
34.1667	9.79888	64.7966	38.8591	0.0402311	93.6549	9.06186	61.5388	38.9421	0.0402896	92.8982		13.6806	0.568806	12.3783	39.9715	0	0.557898	12.2362	39.6335	0
34.25	9.93613	65.9148	38.7769	0.0402311	93.7868	9.19627	62.4497	39.039	0.0402896	93.0274		13.714	0.568806	12.1037	39.3795	0	0.557898	12.423	39.5479	0
34.3333	10.089	66.9653	38.9557	0.0402311	93.9344	9.3407	63.5524	39.0023	0.0402896	93.1665		13.7473	0.568806	12.3091	39.4286	0	0.557898	12.5176	39.7049	0
34.4167	10.2401	68.2552	38.8687	0.0402311	94.0802	9.48088	64.6879	38.711	0.0402896	93.3011		13.7806	0.568806	12.5427	39.5976	0	0.557898	12.6269	39.4793	0
34.5	10.3971	69.2622	38.8575	0.0402311	94.2319	9.62962	65.746	38.8317	0.0402896	93.4451		13.814	0.568806	12.7069	39.5505	0	0.557898	12.7456	39.272	0
34.5833	10.5504	70.3021	38.8163	0.0402311	94.3744	9.79666	66.7591	38.6779	0.0402896	93.5853		13.8473	0.568806	12.8669	39.5306	0	0.583492	12.5268	39.8707	0
34.6667	10.7132	71.5533	38.771	0.0402311	94.5374	9.94477	68.0358	38.6247	0.0402896	93.7496		13.8806	0.568806	12.9872	39.4888	0	0.583492	12.4235	39.6586	0
34.75	10.8844	72.6408	38.6205	0.0402311	94.7035	10.1032	69.1332	38.572	0.0402896	93.9028		13.914	0.568806	13.1508	39.624	0	0.583492	12.744	39.8327	0
34.8333	11.0539	73.9279	38.3368	0.0402311	94.8674	10.2489	70.4066	38.3977	0.0402896	94.0432		13.9473	0.59477	13.0653	39.585	0	0.583492	12.8676	39.3493	0
34.9167	11.2191	74.8312	38.3577	0.0402311	95.0273	10.4153	71.5881	38.5809	0.0402896	94.2043		13.9806	0.59477	12.7799	39.7131	0	0.583492	13.0678	38.9211	0
35	11.3684	76.3325	38.2169	0.0402311	95.1717	10.5771	72.9742	38.544	0.0402896	94.3608		14.014	0.59477	13.0295	39.4854	0	0.583492	13.2233	39.7346	0
35.0833	11.5433	77.5858	38.1351	0.0402311	95.3412	10.7381	74.1582	38.5	0.0402896	94.5134		14.0473	0.59477	13.2725	39.3476	0	0.583492	13.4268	39.6019	0
35.1667	11.7295	78.7614	38.9824	0.0402311	95.5222	10.9233	75.3365	38.4138	0.0402896	94.6964		14.0806	0.59477	13.4299	39.3525	0	0.609651	13.3176	39.5889	0
35.25	11.8257	72.9287	44.025	0.0402311	95.6047	11.0908	76.6289	38.2263	0.0402896	94.8369		14.114	0.59477	13.5826	39.4528	0	0.609651	13.0247	39.7634	0
35.3333	11.9303	63.3097	49.485	0.0467355	95.7186	11.2619	77.9103	38.2172	0.0402896	95.0011		14.1473	0.59477	13.6841	39.4939	0	0.609651	13.2609	39.7306	0
35.4167	11.9848	47.2765	53.1328	0.0787381	95.8	11.4321	79.3371	38.2018	0.0402896	95.1718		14.1806	0.59477	13.7984	39.3841	0	0.609651	13.4728	39.7822	0
35.5	12.0695	44.5157	42.1055	0.111021	95.8836	11.6043	80.6469	38.446	0.0402896	95.3407		14.214	0.619799	13.4724	39.561	0	0.609651	13.6522	39.3536	0
35.5833	12.1315	48.3127	43.8565	0.143565	96.0001	11.7238	76.5728	43.3606	0.0402896	95.4707		14.2473	0.619799	13.6239	39.3549	0	0.609651	13.884	39.6778	0
35.6667	12.2107	45.8453	42.8238	0.176346	96.1071	11.834	68.1202	47.5886	0.0402896	95.5756		14.2806	0.619799	13.8068	39.6084	0	0.609651	13.9801	39.6141	0
35.75	12.2917	44.9086	42.0063	0.209446	96.216	11.8889	51.9454	52.184	0.0712635	95.6559		14.314	0.619799	14.048	39.32	0	0.609651	14.0623	39.6386	0
35.8333	12.3511	43.6838	41.102	0.242815	96.3036	11.9144	39.7893	45.295	0.103457	95.7084		14.3473	0.619799	14.227	39.4542	0	0.636005	13.7142	39.4028	0
35.9167	12.4361	44.8889	40.4183	0.276447	96.4171	12.0302	46.8917	41.9638	0.135942	95.8516		14.3806	0.619799	14.3456	39.5164	0	0.636005	13.8782	39.2598	0
36	12.4893	45.3814	40.8887	0.310368	96.499	12.1122	47.9272	41.7241	0.168648	95.96		14.414	0.619799	14.5237	39.4135	0	0.636005	14.1181	39.5511	0
36.0833	12.5763	45.2051	40.6459	0.344594	96.6151	12.1919	46.6598	42.1391	0.201668	96.0676		14.4473	0.645296	14.1563	39.3728	0	0.636005	14.3231	39.3502	0
36.1667	12.6344	44.9595	40.671	0.379019	96.7025	12.2697	45.81	41.286	0.234964	96.1736		14.4806	0.645296	14.2166	39.4612	0	0.636005	14.422	39.5712	0
36.25	12.6887	44.5402	40.9633	0.413807	96.7853	12.3484	46.311	41.0893	0.268519	96.2807		14.514	0.645296	14.5312	39.5026	0	0.636005	14.6614	39.4897	0
36.3333	12.7752	45.2198	40.5692	0.448896	94.6317	12.4025	45.988	42.1547	0.302373	96.3634		14.5473	0.645296	14.7309	39.1896	0	0.636005	14.7288	39.4514	0
36.4167	12.828	45.3005	41.829	0.483412	94.7139	12.4845	46.9353	42.6761	0.335913	94.2038		14.5806	0.645296	14.8974	39.6546	0	0.66117	14.519	39.472	0
36.5	12.8824	43.6825	41.6013	0.51826	94.7981	12.5395	44.6307	41.9052	0.369493	94.2874		14.614	0.645296	15.0617	39.4934	0	0.66117	14.4941	40.041	0
36.5833	12.96	43.8204	41.3488	0.553378	94.9056	12.6195	45.5921	41.4363	0.403396	94.3961		14.6473	0.648497	15.1822	39.2352	0	0.66117	14.766	39.5737	0
36.6667	13.0196	43.8206	41.5308	0.588774	94.9954	12.6696	43.9182	41.0711	0.437573	94.4752		14.6806	0.671085	14.735	39.2833	0	0.66117	14.9764	39.3371	0
36.75	13.0765	43.6748	41.1389	0.624491	95.0829	12.751	43.8744	41.1948	0.472046	94.5848		14.714	0.671085	15.0107	39.8218	0	0.66117	15.1776	39.2316	0
36.8333	13.1323	43.7403	40.9503	0.66051	95.1697	12.8075	43.8417	41.5159	0.506776	94.6709		14.7473	0.671085	15.2109	39.6416	0	0.66117	15.3448	39.3596	0
36.9167	13.1912	43.8943	40.8155	0.696798	95.2596	12.8829	43.7381	41.5741	0.541816	94.776		14.7806	0.671085	15.5234	39.5249	0	0.687057	15.3434	39.3233	0
37	13.2757	43.6628	40.8864	0.733419	95.374	12.9381	43.6124	40.2643	0.577158	94.8616		14.814	0.671085	15.6557	39.3227	0	0.687057	15.0134	39.6654	0
37.0833	13.3281	43.9526	40.5136	0.770345	95.4586	13.0157	43.7452	40.3381	0.612765	94.9695		14.8473	0.671085	15.7936	39.3508	0	0.687057	15.2552	39.5397	0
37.1667	13.3884	43.8043	41.2024	0.807556	95.551	13.0662	46.1631	40.6173	0.648696	95.051		14.8806	0.696932	15.8952	39.6208	0	0.687057	15.5034	39.2927	0
37.25	13.444	43.857	40.6253	0.845101	95.639	13.1428	45.1654	40.5837	0.684935	95.1588		14.914	0.69701	15.488	39.3628	0	0.687057	15.829	39.392	0
37.3333	13.5141	44.0262	41.1706	0.882961	95.7284	13.1969	45.2173	41.9428	0.721433	95.2419		14.9473	0.69701	15.7312	39.6604	0	0.687057	16.0129	39.599	0
37.4167	13.5868	43.9605	40.7662	0.921003	95.8475	13.2729	43.7679	41.8594	0.758271	95.3507		14.9806	0.69701	16.0353	39.7235	0	0.687057	16.0713	39.3268	0
37.5	13.6498	44.248	40.541	0.959502	95.9439	13.3241	42.8004	43.0282	0.795417	95.4339		15.014	0.69701	16.192	39.5383	0	0.713099	15.7658	39.4211	0
37.5833	13.7024	44.3504	40.5642	0.998333	96.0302	13.3797	42.308	39.5639	0.832853	95.5219		15.0473	0.69701	16.3674	39.2876	0	0.713099	15.783	39.5246	0
37.6667	13.7628	44.2949	40.1235	1.03736	96.1245	13.4625	44.1703	39.8019	0.870626	95.6373		15.0806	0.69701	16.5337	39.498	0	0.713099	16.0503	39.2796	0
37.75	13.8416	44.6101	40.5345	1.07682	96.2363	13.5184	44.6232	42.0882	0.908717	95.7262		15.114	0.721942	16.1401	39.3701	0	0.713099	16.3096	39.593	0
37.8333	13.8947	44.6943	39.9664	1.11663	96.324	13.5733	43.2363	41.908	0.947102	95.8143		15.1473	0.721942	16.2845	39.4621	0	0.713099	16.533	39.5618	0
37.9167	13.974	44.9231	40.2493	1.15672	96.4384	13.6331	43.1663	40.3609	0.985837	95.9		15.1806	0.721942	16.6097	39.5658	0	0.713099	16.6902	39.5729	0
38	14.0319	44.9781	39.8758	1.19721	96.5316	13.7048	44.2175	39.5309	1.02486	96.0134		15.214	0.721942	16.8584	39.6903	0	0.740699	16.6755	39.3632	0
38.0833	14.1104	45.3419	39.9883	1.23802	96.6458	13.7623	44.3489	39.1425	1.06423	96.1032		15.2473	0.721942	16.973	39.1705	0	0.740699	16.3039	39.5466	0
38.1667	14.163	45.5139	39.9854	1.27905	96.7343	13.8424	44.8008	39.7699	1.10395	96.2184		15.2806	0.721942	17.1226	39.4143	0	0.740699	16.6033	39.8776	0
38.25	14.2297	45.6003	39.8266	1.32054	96.8315	13.8935	45.3329	39.6825	1.14385	96.3044		15.314	0.745783	16.8414	39.2667	0	0.740699	16.8895	39.4392	0
38.3333	14.3099	46.0548	40.2983	1.36234	96.9544	13.9744	44.6569	39.7074	1.18423	96.4205		15.3473	0.745783	16.9624	39.3311	0	0.740699	17.1927	39.2796	0
38.4167	14.3628	46.0798	39.0377	1.40454	97.0429	14.0537	46.9867	39.8568	1.22495	96.5354		15.3806	0.745783	17.2129	39.4216	0	0.740699	17.3182	39.2149	0
38.5	14.4422	46.3639	39.8522	1.44709	97.1597	14.1068	46.3194	40.7125	1.26597	96.6244		15.414	0.745783	17.4942	39.7053	0	0.740699	17.5597	39.4714	0
38.5833	14.5226	46.5568	39.7873	1.48995	97.2558	14.1869	46.2874	39.6651	1.30737	96.7408		15.4473	0.745783	17.6545	39.6247	0	0.767968	16.9946	39.4557	0
38.6667	14.5882	46.8351	39.6995	1.53322	97.3815	14.2643	47.361	39.0007	1.34913	96.8548		15.4806	0.773013	17.702	39.3777	0	0.767968	17.2337	39.2968	0
38.75	14.647	47.1023	39.463	1.57679	97.4788	14.3164	46.0965	42.1578	1.39117	96.9439		15.514	0.773013	17.3344	39.6938	0	0.767968	17.482	39.3212	0
38.8333	14.7306	47.4681	39.3897	1.62079	97.6014	14.3976	44.681	38.2424	1.43363	97.0625		15.5473	0.773013	17.6234	39.1777	0	0.767968	17.802	39.58	0
38.9167	14.8173	47.6008	39.3206	1.66514	97.7273	14.4728	47.3313	39.0616	1.47638	97.1505		15.5806	0.773013	17.9241	39.5501	0	0.767968	17.9683	39.4423	0
39	14.8722	47.8904	39.6041	1.70985	97.8218	14.5298	45.8352	41.9655	1.51955	97.2689		15.614	0.773013	18.1813	39.5244	0	0.767968	18.1726	39.8214	0
39.0833	14.9576	48.219	39.133	1.75495	97.9473	14.602	46.214	37.4826	1.56307	97.3601		15.6473	0.773013	18.3496	39.592	0	0.794789	17.6286	39.4613	0
39.1667	15.0359	48.382	39.2302	1.80039	98.0658	14.69	48.7807	38.438	1.60692	97.5059		15.6806	0.791507	18.5045	39.4939	0	0.794789	17.905	39.4315	0
39.25	15.0905	48.7238	39.1459	1.84626	98.1596	14.7444	48.2867	40.2804	1.65117	97.5997		15.714	0.798958	18.0691	39.7482	0	0.794789	18.2179	39.6205	0
39.3333	15.1782	49.206	39.6612	1.89251	98.2884	14.8241	47.5707	39.663	1.69566	97.7188		15.7473	0.798958	18.3022	39.396	0	0.794789	18.441	39.4929	0
39.4167	15.2616	49.4322	38.6305	1.93912	98.4133	14.8826	47.4029	38.9035	1.74066	97.8172		15.7806	0.798958	18.6855	39.7693	0	0.794789	18.7248	39.2122	0
39.5	15.3177	49.5979	39.4233	1.98615	98.5113	14.9675	48.02	40.3483	1.78603	97.9424		15.814	0.798958	18.8951	39.5088	0	0.810215	18.8896	39.5376	0
39.5833	15.3959	49.992	39.6064	2.03352	98.6319	15.052	48.8505	38.1311	1.83175	98.0675		15.8473	0.798958	19.0995	39.1937	0	0.820754	18.3728	39.7671	0
39.6667	15.4834	50.3359	39.6495	2.08133	98.762	15.1293	50.0886	39.2248	1.87789	98.1859		15.8806	0.825175	18.9213	39.4964	0	0.820754	18.5921	39.3896	0
39.75	15.5696	50.6226	39.5535	2.12952	98.8913	15.1831	49.327	38.5233	1.92438	98.2794		15.914	0.825175	18.796	39.3643	0	0.820754	18.9573	39.5016	0
39.8333	15.6558	50.9573	39.1284	2.17814	99.021	15.2639	49.1589	39.7534	1.9713	98.402		15.9473	0.825175	19.1143	39.5496	0	0.820754	19.1594	39.2247	0
39.9167	15.7394	51.2624	39.5667	2.22704	99.1485	15.3452	49.0313	39.7666	2.01857	98.5255		15.9806	0.825175	19.4044	39.5273	0	0.820754	19.4274	39.2584	0
40	15.8192	51.615	39.8209	2.27648	99.2452	15.4288	50.9189	39.2582	2.06628	98.6517		16.014	0.825175	19.6447	39.6863	0	0.846679	19.2086	39.6691	0
40.0833	15.8995	51.7865	39.2636	2.32632	99.3725	15.5101	50.5338	40.2718	2.11438	98.776		16.0473	0.830511	19.8378	39.5254	0	0.846679	19.107	39.3209	0
40.1667	15.9801	52.2973	39.1576	2.37656	99.5028	15.592	51.2265	38.5046	2.16284	98.9013		16.0806	0.851198	19.3418	39.4218	0	0.846679	19.4686	39.2459	0
40.25	16.0694	52.6129	39.3418	2.42724	99.6564	15.6722	51.6003	39.4737	2.21175	99.0253		16.114	0.851198	19.5878	39.3361	0	0.846679	19.8374	39.6051	0
40.3333	16.1322	52.9048	39.8214	2.47832	99.7654	15.7537	51.8617	40.0084	2.26096	99.151		16.1473	0.851198	20.0009	39.5763	0	0.846679	20.0407	39.5141	0
40.4167	16.2241	53.1764	39.3238	2.52985	99.9038	15.8331	52.3778	39.7212	2.31069	99.2751		16.1806	0.851198	20.2429	39.5358	0	0.873967	20.2014	39.5819	0
40.5	16.3126	53.6675	39.3725	2.58179	100.039	15.9106	52.3338	40.3954	2.36071	99.3958		16.214	0.851198	20.4864	39.5379	0	0.873967	19.6177	39.7808	0
40.5833	16.3981	53.9227	38.9245	2.6342	100.172	15.9898	52.9513	38.9504	2.41128	99.5205		16.2473	0.876694	20.093	39.3474	0	0.873967	20.0568	39.6701	0
40.6667	16.487	54.4322	39.4607	2.68701	100.309	16.0794	52.9846	39.6162	2.46224	99.656		16.2806	0.876694	20.1074	39.3991	0	0.873967	20.404	39.3833	0
40.75	16.5716	54.3602	27.9	2.74029	100.64	16.1647	53.2487	27.1848	2.51366	99.9876		16.314	0.876694	20.5288	39.2793	0	0.873967	20.612	39.5586	0
40.8333	16.6538	56.9762	30.9591	2.79398	100.77	16.2468	56.7095	30.5138	2.56547	100.116		16.3473	0.876694	20.8274	39.7761	0	0.873967	20.8682	39.4423	0
40.9167	16.7354	56.8561	37.9877	2.84815	101.101	16.3278	56.27	36.9783	2.61776	100.445		16.3806	0.876694	21.015	38.9957	0	0.899893	20.3768	39.6149	0
41	16.8155	56.9152	38.5489	2.90277	101.231	16.408	56.1382	38.7173	2.67045	100.573		16.414	0.901763	20.7502	39.6004	0	0.899893	20.6018	39.4256	0
41.0833	16.8968	58.3316	38.6219	2.95784	101.362	16.4867	57.4993	38.5361	2.7236	100.699		16.4473	0.901763	20.9104	39.5076	0	0.899893	21.0033	39.0651	0
41.1667	16.9777	59.2932	38.2299	3.01335	101.493	16.564	58.6696	38.5023	2.77718	100.825		16.4806	0.901763	21.2594	39.4407	0	0.899893	21.3292	39.393	0
41.25	17.0605	60.1812	38.6094	3.06938	101.627	16.6408	59.3955	38.4038	2.83121	100.925		16.514	0.901763	21.5213	39.2115	0	0.899893	21.5908	39.5206	0
41.3333	17.1408	61.0174	38.2062	3.12653	101.76	16.6962	60.1688	38.3946	2.88568	101.054		16.5473	0.901763	21.7256	39.7889	0	0.925798	21.0485	39.38	0
41.4167	17.2202	61.7245	38.7165	3.18348	101.891	16.7746	60.8213	38.2657	2.94065	101.182		16.5806	0.926811	21.2929	39.4806	0	0.925798	21.2826	39.4421	0
41.5	17.3014	61.9474	38.2329	3.24087	102.024	16.8521	61.444	38.7036	2.99604	101.31		16.614	0.926811	21.5768	39.4452	0	0.925798	21.6903	39.6075	0
41.5833	17.3632	62.3298	38.7098	3.29879	102.137	16.9294	61.7959	38.7134	3.05193	101.438		16.6473	0.926811	21.9537	39.5007	0	0.925798	21.9913	39.1623	0
41.6667	17.4477	62.6968	38.7875	3.35714	102.275	17.0161	62.2626	40.0523	3.10825	101.576		16.6806	0.926811	22.2338	39.1855	0	0.952644	22.2658	39.4208	0
41.75	17.5295	63.0021	38.9244	3.41604	102.41	17.098	62.3429	39.3592	3.16506	101.709		16.714	0.952569	22.4305	39.378	0	0.952853	21.6525	39.2796	0
41.8333	17.6163	63.2823	38.7324	3.47538	102.551	17.1796	63.0228	38.5754	3.22315	101.844		16.7473	0.952814	22.0262	39.3714	0	0.952853	22.0651	39.8415	0
41.9167	17.724	63.6133	38.8997	3.53528	102.713	17.2629	63.3388	38.9556	3.28092	101.98		16.7806	0.952814	22.345	39.2984	0	0.952853	22.3904	39.0923	0
42	17.803	63.9589	38.869	3.59559	102.848	17.3481	63.4925	39.2508	3.33915	102.118		16.814	0.952814	22.6675	39.3351	0	0.952853	22.747	38.9583	0
42.0833	17.9143	64.3163	39.1208	3.65644	103.015	17.4279	63.9157	39.1246	3.3979	102.251		16.8473	0.952814	22.9501	39.3012	0	0.979227	22.9464	39.6231	0
42.1667	17.9959	64.5391	39.2108	3.71782	103.153	17.5335	64.079	39.0993	3.45709	102.409		16.8806	0.979207	22.8008	39.4463	0	0.979227	22.4522	39.5073	0
42.25	18.1083	64.7985	38.7861	3.7797	103.322	17.6177	64.4261	38.9326	3.51684	102.548		16.914	0.979207	22.6546	39.4877	0	0.979227	22.7521	39.5402	0
42.3333	18.1942	65.4636	38.851	3.84213	103.462	17.7215	64.8653	38.7828	3.57702	102.707		16.9473	0.979207	23.098	39.7232	0	0.979227	23.1515	39.2574	0
42.4167	18.3022	67.0398	39.4874	3.90414	101.358	17.8333	66.3787	39.8195	3.63724	100.604		16.9806	0.979207	23.4735	39.6047	0	0.979227	23.514	39.4491	0
42.5	18.4115	66.0893	39.0603	3.96622	101.525	17.9283	64.8796	39.4929	3.69703	100.738		17.014	0.979207	23.7617	39.3411	0	1.00694	23.1151	39.7398	0
42.5833	18.5185	66.8579	39.0739	4.02878	101.665	18.022	65.9645	39.0421	3.75739	100.903		17.0473	1.00445	23.3568	39.7238	0	1.00694	23.1929	39.2939	0
42.6667	18.6093	67.5927	38.9655	4.09187	101.838	18.1312	66.4965	39.1686	3.8183	101.068		17.0806	1.00445	23.5813	39.3696	0	1.00694	23.5901	39.291	0
42.75	18.7217	68.0139	38.6552	4.15553	102.009	18.2224	66.9653	39.1448	3.87967	101.209		17.114	1.00445	23.8899	39.2808	0	1.00694	23.9701	39.6111	0
42.8333	18.8309	68.596	38.9337	4.21967	102.177	18.3294	67.51	39.1131	3.94159	101.379		17.1473	1.00445	24.3123	39.2396	0	1.00694	24.34	39.6622	0
42.9167	18.9402	69.0887	38.7238	4.28441	102.346	18.4313	67.7617	39.3236	4.004	101.536		17.1806	1.03043	24.2896	40.0136	0	1.03394	23.6933	39.2939	0
43	19.0557	69.5317	38.7151	4.34963	102.522	18.566	68.2726	39.2351	4.06697	101.728		17.214	1.03043	24.0163	39.3184	0	1.03394	24.0008	38.7686	0
43.0833	19.1638	69.9678	38.6442	4.4154	102.686	18.6646	68.5437	39.1691	4.13043	101.886		17.2473	1.03043	24.485	39.4146	0	1.03394	24.4312	39.4027	0
43.1667	19.3347	70.5788	38.5493	4.48175	102.923	18.7742	68.9239	38.8123	4.19441	102.055		17.2806	1.03043	24.8968	39.2176	0	1.03394	24.8089	39.6975	0
43.25	19.4432	71.2372	38.5163	4.54935	103.092	18.8835	69.3961	39.2699	4.25896	102.224		17.314	1.04274	25.1469	39.5495	0	1.06088	24.8511	39.4597	0
43.3333	19.5554	71.5474	38.7154	4.61683	103.266	18.9912	69.7724	39.1497	4.32402	102.391		17.3473	1.05618	24.6026	39.3898	0	1.06088	24.5106	39.4931	0
43.4167	19.6967	72.0076	38.8279	4.68482	103.471	19.0994	70.1262	38.8745	4.38968	102.56		17.3806	1.05618	24.9813	39.5056	0	1.06088	24.9965	39.3873	0
43.5	19.8373	72.4806	38.8175	4.75338	103.675	19.2122	70.6142	38.9031	4.45581	102.73		17.414	1.05618	25.3414	39.7459	0	1.06088	25.4185	39.4542	0
43.5833	19.9548	72.8101	38.7545	4.82258	103.857	19.3486	71.1058	38.8989	4.52252	102.932		17.4473	1.05618	25.7509	39.2264	0	1.06963	25.6838	39.3801	0
43.6667	20.0738	73.2759	38.5718	4.89219	104.031	19.4613	71.4637	38.7901	4.58983	103.104		17.4806	1.08106	25.248	39.546	0	1.08676	25.1979	39.2224	0
43.75	20.2092	73.8616	38.7476	4.96248	104.241	19.5675	71.8664	38.8388	4.65766	103.274		17.514	1.08106	25.7011	39.359	0	1.08676	25.4943	39.7039	0
43.8333	20.3203	74.1497	38.623	5.03343	104.415	19.7003	72.3847	38.6296	4.7261	103.47		17.5473	1.08106	26.0591	39.557	0	1.08676	25.9389	39.8069	0
43.9167	20.4503	74.56	38.6443	5.10491	104.612	19.8051	73.0206	38.7054	4.79584	103.64		17.5806	1.08106	26.3056	39.5024	0	1.08676	26.3005	39.739	0
44	20.5861	75.2088	38.5705	5.17701	104.815	19.9376	73.4384	38.6692	4.86539	103.837		17.614	1.1071	25.8969	39.7677	0	1.11421	25.684	39.2854	0
44.0833	20.7188	75.4291	38.5862	5.24973	105.015	20.0722	73.7773	38.8672	4.93557	104.036		17.6473	1.1071	26.2154	39.7131	0	1.11421	26.0556	39.4688	0
44.1667	20.8589	76.0451	38.462	5.32301	105.224	20.1878	74.0726	38.7591	5.00625	104.209		17.6806	1.1071	26.5867	39.8495	0	1.11421	26.5402	38.879	0
44.25	21.0008	76.3656	38.4716	5.39693	105.434	20.3163	74.5384	38.7041	5.07735	104.413		17.714	1.1071	27.0574	39.4765	0	1.11421	27.0243	39.6804	0
44.3333	21.1374	76.848	38.3403	5.47151	105.641	20.4474	74.965	38.7764	5.14934	104.61		17.7473	1.13394	26.5414	39.4595	0	1.14084	26.3861	39.4083	0
44.4167	21.2772	77.703	38.4336	5.5473	105.852	20.581	75.4402	38.7996	5.22179	104.811		17.7806	1.13394	26.8331	39.5572	0	1.14084	26.7122	39.1962	0
44.5	21.4178	77.8928	38.4665	5.62304	106.062	20.7199	75.8491	38.4712	5.29494	105.016		17.814	1.13394	27.2504	39.2157	0	1.14084	27.1049	39.3117	0
44.5833	21.5621	78.1862	38.6329	5.69952	106.278	20.8526	76.2016	38.8364	5.36868	105.218		17.8473	1.13394	27.7085	39.5812	0	1.14084	27.6065	39.6854	0
44.6667	21.7012	78.6778	38.2391	5.77655	106.49	20.988	76.9066	38.6207	5.44301	105.422		17.8806	1.1609	27.2457	39.555	0	1.16851	27.1096	39.423	0
44.75	21.8432	79.1761	38.5857	5.85423	106.674	21.1226	77.43	38.3657	5.51796	105.627		17.914	1.1609	27.4028	39.435	0	1.16851	27.2633	39.3604	0
44.8333	22.0548	79.7248	38.5339	5.93264	106.986	21.2606	77.7	38.6791	5.59359	105.835		17.9473	1.1609	27.9336	39.6351	0	1.16851	27.7814	39.0656	0
44.9167	22.2153	80.1463	38.4844	6.01157	107.2	21.4	78.2924	38.5649	5.66982	106.046		17.9806	1.1609	28.3034	39.5622	0	1.16851	28.2215	39.1427	0
45	22.3608	80.694	38.6638	6.09122	107.422	21.5405	79.0964	38.3272	5.74744	106.259		18.014	1.18427	27.9643	39.0554	0	1.19409	28.0636	39.31	0
45.0833	22.5052	81.1728	38.2613	6.17153	107.646	21.6813	79.4355	38.6639	5.82501	106.473		18.0473	1.18427	28.2475	39.4189	0	1.19409	28.0422	39.3342	0
45.1667	22.6513	81.7593	38.4724	6.25259	107.872	21.8238	79.847	38.7038	5.90315	106.685		18.0806	1.18427	28.7289	39.4078	0	1.19409	28.4993	39.2384	0
45.25	22.8001	82.2062	38.3822	6.33426	108.102	21.9686	80.5758	38.3468	5.98195	106.904		18.114	1.2093	28.7781	39.6564	0	1.19409	28.9848	39.3307	0
45.3333	22.9691	82.6721	38.2581	6.41649	108.355	22.1056	80.9374	38.6617	6.06121	107.115		18.1473	1.2093	28.6057	39.4452	0	1.21984	28.3972	39.4097	0
45.4167	23.1102	83.1657	37.8827	6.50036	108.572	22.2475	81.1983	38.5117	6.14142	107.333		18.1806	1.2093	29.0452	39.3557	0	1.21984	28.7604	39.461	0
45.5	23.276	83.8633	38.4243	6.58417	108.816	22.4024	81.7597	38.4632	6.2222	107.549		18.214	1.2093	29.499	39.445	0	1.21984	29.3464	39.0219	0
45.5833	23.425	84.3136	38.3569	6.66861	109.045	22.5498	82.2176	38.5184	6.30366	107.787		18.2473	1.23454	29.1262	39.1958	0	1.24809	29.6403	39.5049	0
45.6667	23.5888	84.7913	38.5586	6.75374	109.271	22.7144	82.8127	38.4566	6.38581	108.029		18.2806	1.23454	29.3968	39.3724	0	1.24839	28.9546	38.9514	0
45.75	23.7317	85.2661	38.301	6.83952	109.513	22.8476	83.2402	38.5165	6.46871	108.236		18.314	1.23454	29.928	39.2955	0	1.24839	29.6508	39.3153	0
45.8333	23.9092	85.8057	38.2946	6.9261	109.772	23.0059	83.9665	38.3463	6.55226	108.477		18.3473	1.26128	30.3165	39.4847	0	1.24839	30.1281	39.0913	0
45.9167	24.0538	86.2877	38.1569	7.01347	109.999	23.1718	84.3935	38.5728	6.63647	108.696		18.3806	1.26158	29.7021	39.45	0	1.27599	30.4106	39.2156	0
46	24.2236	86.7394	38.1896	7.10152	110.252	23.3101	85.0093	38.2263	6.72219	108.938		18.414	1.26158	30.0388	39.4486	0	1.27599	29.6779	39.2696	0
46.0833	24.3866	87.1681	38.0435	7.19027	110.496	23.4846	85.7691	38.45	6.8079	109.194		18.4473	1.26158	30.7339	40.05	0	1.27599	30.3646	39.983	0
46.1667	24.568	88.1046	37.9781	7.2798	110.735	23.6286	86.1795	38.4919	6.89425	109.419		18.4806	1.28762	30.7267	40.092	0	1.27599	30.3656	39.608	0
46.25	24.734	88.5813	37.7815	7.37074	110.99	23.8123	86.528	38.2071	6.98109	109.685		18.514	1.28762	30.3406	39.7214	0	1.30141	30.4412	39.5093	0
46.3333	24.9023	89.1885	38.2459	7.46182	111.268	23.9805	86.9375	38.2064	7.0689	109.936		18.5473	1.28762	30.9606	39.6513	0	1.30141	30.5727	39.5892	0
46.4167	25.0647	89.7106	38.0772	7.55362	111.517	24.1432	87.4749	38.5754	7.15744	110.182		18.5806	1.28762	31.459	39.5194	0	1.30141	31.113	39.9941	0
46.5	25.2294	90.1973	38.3315	7.64617	111.77	24.3072	88.0172	38.2339	7.2468	110.431		18.614	1.31255	30.9995	39.5694	0	1.30141	31.586	39.6487	0
46.5833	25.4191	90.711	38.3225	7.73952	112.048	24.4678	88.6265	38.5063	7.33685	110.676		18.6473	1.31255	31.4331	39.479	0	1.32993	30.9978	39.7467	0
46.6667	25.5969	91.1602	38.1836	7.83363	112.306	24.6277	89.1003	38.3213	7.42768	110.919		18.6806	1.31255	32.0121	39.6703	0	1.32993	31.4195	39.3446	0
46.75	25.7833	91.6953	38.283	7.92854	112.591	24.7895	89.8371	38.2811	7.51924	111.167		18.714	1.33906	31.8383	39.6489	0	1.32993	32.097	39.4254	0
46.8333	25.9527	92.2421	38.3865	8.02415	112.851	24.9744	90.5202	37.9513	7.61238	111.421		18.7473	1.33906	31.8413	39.6056	0	1.35674	32.4113	39.6016	0
46.9167	26.1252	92.7171	38.2631	8.12072	113.115	25.1453	91.1324	38.3551	7.70547	111.699		18.7806	1.33906	32.3803	39.209	0	1.3569	31.7641	39.4943	0
47	26.2987	93.3629	38.1911	8.21798	113.378	25.3113	91.7195	38.173	7.79936	111.954		18.814	1.33906	32.8571	39.318	0	1.3569	32.4024	39.4753	0
47.0833	26.497	93.8741	38.2281	8.31609	113.645	25.4807	92.2176	38.3471	7.89406	112.213		18.8473	1.36495	32.3953	39.4741	0	1.3569	32.8737	39.507	0
47.1667	26.6782	94.4407	38.2106	8.41504	113.944	25.6573	92.6994	38.2001	7.98952	112.47		18.8806	1.36495	32.8445	39.2126	0	1.3838	32.4966	39.2692	0
47.25	26.8555	95.1251	38.0317	8.51481	114.216	25.8448	93.2918	38.307	8.08578	112.759		18.914	1.36495	33.3267	39.3603	0	1.3838	32.687	39.7095	0
47.3333	27.0359	95.857	37.8993	8.61623	114.493	26.0169	93.9717	38.1544	8.18285	113.024		18.9473	1.39	33.0357	39.423	0	1.3838	33.3418	39.1823	0
47.4167	27.229	96.2538	38.1468	8.71771	114.772	26.1888	94.4145	38.406	8.28075	113.289		18.9806	1.39	33.2733	39.5253	0	1.40918	33.6368	39.6649	0
47.5	27.42	96.658	38.2283	8.82001	115.072	26.3849	94.921	38.2004	8.37931	113.546		19.014	1.39	33.8995	39.4157	0	1.40918	33.2242	39.4222	0
47.5833	27.6072	97.128	38.2811	8.92286	115.351	26.5615	95.4685	38.2017	8.47883	113.845		19.0473	1.41553	34.1004	39.8368	0	1.40918	33.8012	39.2084	0
47.6667	27.8035	97.7551	38.2021	9.02688	115.652	26.7364	96.1224	38.2222	8.57919	114.116		19.0806	1.41553	33.8102	39.6709	0	1.40918	34.3882	39.2045	0
47.75	27.9886	98.3463	38.2459	9.13176	115.937	26.9365	96.715	38.239	8.68038	114.412		19.114	1.41553	34.4444	39.1038	0	1.43754	33.688	39.6482	0
47.8333	28.178	99.0366	38.1227	9.23752	116.224	27.1189	97.3144	38.1587	8.78295	114.692		19.1473	1.43774	34.8171	39.5501	0	1.43754	34.2911	39.153	0
47.9167	28.3852	99.6851	38.0941	9.34461	116.533	27.3055	98.0039	38.2838	8.88621	114.965		19.1806	1.44078	34.3183	39.6296	0	1.43754	34.8883	39.2491	0
48	28.5913	100.384	38.0595	9.45216	116.841	27.5001	98.53	38.1045	8.98998	115.271		19.214	1.44078	34.8263	39.0883	0	1.46647	34.8636	39.9493	0
48.0833	28.7925	100.845	38.0359	9.5606	117.146	27.6933	99.0149	38.1606	9.0946	115.564		19.2473	1.44078	35.4328	39.1086	0	1.46647	34.5635	39.414	0
48.1667	28.9871	101.265	38.0113	9.66994	117.431	27.8958	99.8429	38.2327	9.20008	115.867		19.2806	1.46625	34.9969	39.4802	0	1.46647	35.2588	39.632	0
48.25	29.1911	102.407	37.6719	9.78021	117.755	28.0726	100.339	38.1467	9.30649	116.142		19.314	1.46625	35.4681	39.2605	0	1.46647	35.8641	39.4811	0
48.3333	29.3932	103.148	37.3079	9.89141	118.064	28.2757	100.838	38.1595	9.41377	116.447		19.3473	1.46625	36.1327	39.2152	0	1.49237	35.2101	39.4031	0
48.4167	29.595	105.873	39.8899	10.0035	115.603	28.4767	103.639	39.8004	9.52183	113.982		19.3806	1.49134	35.534	39.3425	0	1.49237	35.8291	39.4454	0
48.5	29.7836	101.707	37.8512	10.1137	115.892	28.675	98.6274	39.0493	9.62832	114.281		19.414	1.49134	35.9829	39.2499	0	1.49237	36.4129	39.2147	0
48.5833	30.0104	104.718	37.2757	10.2251	116.198	28.865	102.042	38.5209	9.73573	114.574		19.4473	1.49134	36.5443	39.5867	0	1.51783	35.8183	38.9435	0
48.6667	30.2135	105.819	36.9363	10.3373	116.535	29.0738	103.438	38.4151	9.84402	114.881		19.4806	1.51668	36.122	39.2679	0	1.51783	36.377	38.9823	0
48.75	30.414	106.53	36.7362	10.4505	116.843	29.283	104.222	38.2057	9.95315	115.2		19.514	1.51668	36.6761	39.2988	0	1.51783	36.9154	39.3651	0
48.8333	30.6298	107.1	36.1578	10.5647	117.154	29.4769	105.282	38.092	10.0641	115.5		19.5473	1.51668	37.3786	39.244	0	1.54366	36.4056	39.6506	0
48.9167	30.8447	107.695	36.2723	10.6798	117.492	29.697	105.541	38.2257	10.1751	115.826		19.5806	1.54323	36.7461	39.6805	0	1.54366	37.0461	39.2796	0
49	31.0507	108.621	35.9955	10.7966	117.801	29.8878	105.972	38.2396	10.2871	116.12		19.614	1.54323	37.3947	39.3631	0	1.54366	37.7812	39.3165	0
49.0833	31.2653	109.093	35.7714	10.9136	118.135	30.1043	107.032	38.0056	10.3999	116.444		19.6473	1.54323	38.0156	39.4889	0	1.5713	37.14	39.9253	0
49.1667	31.4913	109.651	35.5988	11.0316	118.472	30.3059	108.053	37.689	10.5137	116.755		19.6806	1.57089	37.3024	39.5265	0	1.5713	37.7153	39.1423	0
49.25	31.6914	109.961	35.2364	11.1504	118.785	30.5191	108.83	37.4014	10.6285	117.058		19.714	1.57089	37.8369	39.4048	0	1.5713	38.2917	39.2478	0
49.3333	31.9243	110.673	35.1733	11.2704	119.104	30.728	109.223	37.2906	10.7444	117.397		19.7473	1.57089	38.6157	39.3988	0	1.59732	37.7798	39.7625	0
49.4167	32.1399	111.127	34.9812	11.3914	119.456	30.9421	109.901	37.0619	10.8609	117.723		19.7806	1.59588	38.2432	39.3943	0	1.59732	38.1835	39.7154	0
49.5	32.3633	111.81	34.7663	11.5139	119.795	31.1562	110.398	37.1564	10.9786	118.043		19.814	1.59588	38.6234	39.2333	0	1.59732	39.0021	38.976	0
49.5833	32.5825	112.658	34.5885	11.6372	120.131	31.3867	110.985	36.4058	11.098	118.394		19.8473	1.59588	39.3081	39.1593	0	1.62594	38.2718	39.2776	0
49.6667	32.8092	112.883	34.5635	11.761	120.464	31.5982	111.871	36.6589	11.2177	118.715		19.8806	1.62214	38.8309	39.1184	0	1.62594	38.8633	39.4044	0
49.75	33.0451	113.443	34.3281	11.8861	120.827	31.8095	112.282	36.6513	11.3383	119.042		19.914	1.62214	39.3618	39.2598	0	1.62594	39.6035	39.2967	0
49.8333	33.2687	114.116	34.4996	12.0123	121.169	32.0439	112.822	36.4044	11.46	119.378		19.9473	1.62214	40.0105	39.1519	0	1.65192	39.2863	39.9481	0
49.9167	33.495	114.891	34.1879	12.1402	121.513	32.2671	113.519	36.3336	11.5827	119.731		19.9806	1.65059	39.3589	39.5531	0	1.65192	39.5886	39.1915	0
50	33.7442	115.27	33.8976	12.2685	121.855	32.4819	114.047	36.147	11.7065	120.064		20.014	1.65059	39.9051	39.1108	0	1.65192	40.3638	39.414	0
50.0833	33.9712	115.795	33.7994	12.3977	122.226	32.7133	114.714	35.7083	11.8312	120.401		20.0473	1.65059	40.8471	39.2491	0	1.67784	39.7907	39.5896	0
50.1667	34.199	116.499	33.375	12.5281	122.576	32.9526	115.581	35.6229	11.9575	120.773		20.0806	1.67899	40.1982	39.5013	0	1.67784	40.3253	39.1137	0
50.25	34.4431	117.068	33.31	12.6595	122.927	33.1749	115.916	35.7653	12.0843	121.116		20.114	1.67899	40.5764	39.3726	0	1.67784	41.1845	39.4916	0
50.3333	34.6871	117.542	33.2271	12.7921	123.31	33.4028	116.427	35.5404	12.2123	121.462		20.1473	1.67899	41.3017	39.2782	0	1.70552	40.4729	39.5055	0
50.4167	34.9225	118.544	32.9482	12.9266	123.67	33.6519	116.954	35.5161	12.3413	121.804		20.1806	1.70587	40.9084	39.2486	0	1.70552	41.0978	39.2043	0
50.5	35.1612	118.879	33.0173	13.0614	124.026	33.8826	117.435	35.15	12.4713	122.184		20.214	1.70587	41.3332	39.6231	0	1.71851	41.7224	39.012	0
50.5833	35.4186	119.12	33.3548	13.1974	124.417	34.1144	118.294	35.0484	12.6027	122.54		20.2473	1.70587	42.0763	39.2799	0	1.73151	41.1907	39.06	0
50.6667	35.6558	119.966	33.168	13.3345	124.775	34.3617	118.599	34.795	12.7346	122.894		20.2806	1.72905	41.7133	39.2687	0	1.73151	41.9515	39.3748	0
50.75	35.8966	120.507	33.2533	13.4728	125.144	34.6079	119.706	34.6295	12.8687	123.284		20.314	1.72905	42.359	39.4357	0	1.76135	42.1589	39.55	0
50.8333	36.1614	120.956	34.6153	13.6121	125.514	34.8452	120.192	34.5047	13.0032	123.648		20.3473	1.75613	42.2314	39.1468	0	1.76135	41.8058	39.178	0
50.9167	36.4149	121.577	35.0631	13.7527	125.919	35.0869	120.444	34.5678	13.1388	124.009		20.3806	1.75613	42.3283	39.2571	0	1.76135	42.6962	39.2289	0
51	36.6673	122.568	37.901	13.8953	126.303	35.351	121.026	34.2324	13.2755	124.409		20.414	1.75613	43.2453	39.1696	0	1.79054	43.1808	39.9534	0
51.0833	36.933	122.439	39.461	14.0382	126.686	35.5922	121.712	33.914	13.4133	124.779		20.4473	1.78139	42.91	39.3342	0	1.79054	42.5896	39.0197	0
51.1667	37.1958	122.939	39.3963	14.1823	127.095	35.8342	122.025	34.4353	13.5523	125.146		20.4806	1.78139	43.3504	39.2687	0	1.79054	43.4662	39.245	0
51.25	37.4562	123.646	39.4428	14.3276	127.483	36.1046	122.644	33.7646	13.6925	125.526		20.514	1.78246	44.1158	39.123	0	1.81711	43.8622	39.588	0
51.3333	37.7389	124.094	39.1249	14.4741	127.906	36.3583	123.568	33.3333	13.8346	125.934		20.5473	1.80833	43.3493	39.3779	0	1.81711	43.4255	39.6539	0
51.4167	37.9956	126.776	43.4737	14.6219	128.293	36.6056	124.08	34.1097	13.9771	126.314		20.5806	1.80833	44.342	39.4939	0	1.81711	44.2705	39.7777	0
51.5	38.2743	125.777	38.3986	14.7717	128.685	36.8718	124.548	33.8669	14.1209	126.7		20.614	1.83823	44.4885	39.6328	0	1.84076	44.0029	39.1195	0
51.5833	38.5442	126.091	39.3238	14.9218	129.119	37.1411	125.197	33.4071	14.2657	127.118		20.6473	1.83823	44.1591	39.4659	0	1.84076	44.6555	39.241	0
51.6667	38.8179	126.904	39.4998	15.0733	129.513	37.3971	125.612	33.555	14.4118	127.509		20.6806	1.83823	45.0867	39.4626	0	1.86925	44.9602	39.581	0
51.75	39.0951	127.303	39.0572	15.2261	129.935	37.6586	126.357	33.7179	14.5592	127.904		20.714	1.86271	45.3076	39.4838	0	1.86925	44.485	39.4379	0
51.8333	39.3749	129.087	44.0202	15.3809	130.362	37.9473	127.048	33.567	14.7086	128.296		20.7473	1.86271	45.2697	39.1772	0	1.86925	45.3962	39.2917	0
51.9167	39.6695	128.871	38.6617	15.5362	130.812	38.2064	127.164	33.9488	14.8584	128.726		20.7806	1.86271	46.0972	39.2875	0	1.89652	45.1236	39.7171	0
52	39.9425	129.437	38.9546	15.6927	131.224	38.4792	127.478	37.0259	15.0095	129.138		20.814	1.88788	45.5239	39.2743	0	1.89652	45.6123	39.8469	0
52.0833	40.2444	129.986	38.2844	15.8507	131.677	38.7559	127.913	38.3322	15.1618	129.556		20.8473	1.88788	46.3742	39.4166	0	1.89652	46.5292	38.9181	0
52.1667	40.5322	131.357	39.4756	16.0101	132.107	39.0317	128.607	39.0463	15.3161	129.958		20.8806	1.91298	46.1589	39.2989	0	1.92574	45.6576	39.5597	0
52.25	40.8322	133.205	41.103	16.1708	132.534	39.3173	129.212	39.0284	15.4709	130.403		20.914	1.91298	46.6152	39.2973	0	1.92574	46.5244	39.3799	0
52.3333	41.1189	132.195	39.0163	16.3335	132.993	39.5925	129.748	39.2729	15.6271	130.813		20.9473	1.9383	47.3427	39.3247	0	1.95001	47.2733	39.2265	0
52.4167	41.4207	132.158	38.3099	16.4967	133.446	39.89	130.681	39.4138	15.7846	131.266		20.9806	1.9383	46.8734	39.4617	0	1.95001	46.8944	39.46	0
52.5	41.726	133.294	38.9331	16.6613	133.893	40.1616	131.416	38.7921	15.9434	131.683		21.014	1.9383	47.6903	39.2975	0	1.95001	47.7165	38.9074	0
52.5833	42.0131	136.42	44.3315	16.8273	134.346	40.4763	132.374	39.6485	16.1043	132.114		21.0473	1.96312	47.3565	39.382	0	1.98098	46.8665	39.3397	0
52.6667	42.3248	136.004	39.741	16.9954	134.81	40.7668	132.509	39.5121	16.2654	132.559		21.0806	1.96312	48.0953	39.2207	0	1.98098	47.8274	39.2757	0
52.75	42.6392	137.153	44.7596	17.1643	135.286	41.0678	133.731	39.5097	16.429	133.036		21.114	1.98901	48.205	39.6783	0	1.98763	48.5786	39.3431	0
52.8333	42.9387	137.999	43.1591	17.3344	135.738	41.3695	134.153	39.2326	16.5931	133.476		21.1473	1.98901	48.4106	39.2007	0	2.008	47.998	39.1683	0
52.9167	43.2571	138.006	39.657	17.5061	136.19	41.6761	135.229	39.2959	16.7586	133.95		21.1806	1.99218	49.2193	39.3614	0	2.008	48.9864	39.2459	0
53	43.5597	138.597	41.779	17.6799	136.681	41.9844	136.175	39.8256	16.9255	134.414		21.214	2.01569	48.5882	39.3769	0	2.03643	48.6834	39.4615	0
53.0833	43.8906	139.481	39.9175	17.8541	137.175	42.2894	136.728	39.0371	17.0946	134.873		21.2473	2.01569	49.4398	39.1459	0	2.03643	48.9932	38.8491	0
53.1667	44.2163	140.282	40.5574	18.0309	137.655	42.6104	137.227	38.8633	17.2644	135.355		21.2806	2.04403	49.4044	39.2651	0	2.03714	50.0612	39.4477	0
53.25	44.5331	141.097	40.3288	18.2083	138.149	42.9048	137.682	41.0111	17.4355	135.803		21.314	2.04403	49.7529	39.3234	0	2.05926	49.6139	38.8297	0
53.3333	44.8628	141.745	40.0893	18.3873	138.646	43.24	139.242	39.5294	17.6081	136.278		21.3473	2.04403	50.7835	39.1811	0	2.05926	50.5436	39.2397	0
53.4167	45.1966	142.592	39.3352	18.5677	139.147	43.5517	142.182	52.4258	17.7829	136.752		21.3806	2.0696	50.0515	39.3677	0	2.08988	49.5443	39.4514	0
53.5	45.5435	143.235	38.7684	18.7504	139.633	43.8669	141.543	48.2128	17.9584	137.234		21.414	2.0696	51.1448	39.2072	0	2.08988	50.6668	39.3289	0
53.5833	45.8803	143.863	39.4015	18.934	140.147	44.2031	140.985	37.1712	18.1353	137.754		21.4473	2.09693	50.5304	39.4481	0	2.11713	51.5489	39.6281	0
53.6667	46.2131	144.484	39.7456	19.119	140.675	44.5324	141.311	42.2975	18.3144	138.25		21.4806	2.09693	51.3769	39.4474	0	2.11725	50.9104	39.4801	0
53.75	46.5583	145.221	39.4436	19.3054	141.18	44.8639	140.817	31.7166	18.4944	138.75		21.514	2.12389	51.8653	39.4733	0	2.11725	51.8132	39.1994	0
53.8333	46.905	145.66	39.0766	19.4943	141.719	45.185	145.016	45.8298	18.6758	139.24		21.5473	2.12389	51.5031	39.3005	0	2.14567	51.1695	39.2859	0
53.9167	47.2542	146.371	39.0996	19.6838	142.246	45.5323	144.945	42.1347	18.8587	139.728		21.5806	2.12389	52.601	38.9696	0	2.14567	52.0485	39.1267	0
54	47.6022	147.315	39.1575	19.875	142.768	45.8588	146.177	42.1475	19.0432	140.252		21.614	2.14923	51.984	39.3516	0	2.16916	52.5149	39.4447	0
54.0833	47.9651	148.056	39.4448	20.0686	143.319	46.208	146.661	40.3978	19.2296	140.758		21.6473	2.14923	53.0941	39.1916	0	2.16916	52.4596	39.1722	0
54.1667	48.3256	148.631	39.4704	20.263	143.827	46.5486	147.615	40.7652	19.4178	141.294		21.6806	2.17473	52.5473	39.5294	0	2.19759	53.1799	39.4851	0
54.25	48.6736	149.262	39.5287	20.4592	144.388	46.8961	148.032	40.0793	19.6069	141.807		21.714	2.17473	53.3869	39.3843	0	2.19759	52.6795	39.144	0
54.3333	49.0459	149.951	39.264	20.6569	144.925	47.2493	148.324	39.1207	19.7977	142.352		21.7473	2.20112	53.1325	39.4348	0	2.19759	53.9264	39.1899	0
54.4167	49.4084	150.951	39.3472	20.8571	145.497	47.5963	149.237	39.7874	19.99	142.872		21.7806	2.20112	53.7294	39.3553	0	2.22654	53.2369	39.5273	0
54.5	49.7725	152.725	39.6735	21.0552	143.808	47.944	151.203	39.6707	20.1826	141.165		21.814	2.22631	54.1874	39.4475	0	2.22654	54.1448	39.4043	0
54.5833	50.1425	152.374	39.2228	21.2548	144.354	48.3103	150.952	39.6259	20.3747	141.716		21.8473	2.22631	54.3222	39.4286	0	2.25597	54.1236	39.5945	0
54.6667	50.5155	153.298	39.5324	21.4561	144.928	48.6582	151.887	39.4386	20.5697	142.239		21.8806	2.25564	55.2218	39.5913	0	2.25597	54.4454	38.9935	0
54.75	50.8849	154.609	39.4849	21.6599	145.484	49.0276	152.192	39.4731	20.765	142.771		21.914	2.25591	54.4206	39.1967	0	2.26169	55.548	39.3457	0
54.8333	51.2777	154.974	39.6789	21.8646	146.073	49.4209	153.35	39.5124	20.9624	143.372		21.9473	2.25591	55.7686	39.2444	0	2.2823	54.8727	39.3397	0
54.9167	51.6689	155.658	39.6337	22.071	146.626	49.7912	153.996	39.2852	21.1622	143.914		21.9806	2.28149	55.2155	39.6041	0	2.2823	55.9769	39.3146	0
55	52.0398	156.491	39.4424	22.2791	147.221	50.1651	154.292	39.497	21.3629	144.494		22.014	2.28149	56.1069	39.1373	0	2.30979	55.1877	39.2679	0
55.0833	52.4369	157.303	39.327	22.4897	147.795	50.5337	155.488	39.1688	21.5656	145.042		22.0473	2.30846	55.8617	39.3443	0	2.30979	56.1479	39.2796	0
55.1667	52.8218	158.118	39.2739	22.7013	148.402	50.9119	156.047	39.435	21.7694	145.624		22.0806	2.30846	56.6289	39.124	0	2.33651	56.0257	39.3141	0
55.25	53.2192	158.899	39.236	22.9147	148.984	51.2798	156.55	39.1217	21.9757	146.182		22.114	2.33608	56.6718	39.4631	0	2.33651	56.8336	39.4501	0
55.3333	53.6456	159.645	39.2392	23.1306	149.631	51.6716	156.996	39.1344	22.1831	146.774		22.1473	2.33608	57.0027	39.1195	0	2.36674	56.8687	39.3676	0
55.4167	54.0402	160.298	39.8499	23.3473	150.222	52.0405	158.523	39.3007	22.3931	147.334		22.1806	2.36197	57.8427	39.2234	0	2.36674	56.8424	39.1215	0
55.5	54.4531	161.144	39.0072	23.567	150.852	52.4349	158.749	39.1848	22.6041	147.903		22.214	2.36205	57.425	39.0521	0	2.36674	58.3569	38.9955	0
55.5833	54.8467	161.798	39.414	23.7875	151.453	52.8143	159.239	39.2415	22.8167	148.508		22.2473	2.38244	58.6271	39.3136	0	2.39641	57.3471	39.5037	0
55.6667	55.268	162.715	39.6786	24.0097	152.047	53.2089	160.321	39.0911	23.032	149.09		22.2806	2.39017	57.7975	39.4059	0	2.39641	58.6762	39.0411	0
55.75	55.6727	163.455	39.1017	24.2349	152.696	53.6025	161.085	39.5226	23.2483	149.705		22.314	2.39017	58.9881	39.0597	0	2.42405	57.9082	39.346	0
55.8333	56.0973	164.066	38.8735	24.4611	153.313	53.9935	161.651	39.0981	23.4664	150.293		22.3473	2.41701	58.4616	39.0162	0	2.42405	58.9353	38.8561	0
55.9167	56.5073	165.209	39.5166	24.6891	153.962	54.4029	162.975	39.3019	23.6866	150.92		22.3806	2.41701	59.6229	38.9905	0	2.45406	58.9858	39.4332	0
56	56.9361	166.22	39.5322	24.9199	154.61	54.7934	163.707	39.4038	23.9083	151.521		22.414	2.44214	59.215	39.2014	0	2.45406	59.3147	39.3084	0
56.0833	57.3658	166.478	39.7843	25.1518	155.259	55.2151	164.507	39.0582	24.1328	152.117		22.4473	2.44214	60.2911	39.1191	0	2.48219	60.5303	39.3204	0
56.1667	57.7909	167.579	39.4041	25.3857	155.901	55.6141	165.119	39.2092	24.3583	152.76		22.4806	2.4706	59.5867	39.3379	0	2.48234	59.6303	39.2772	0
56.25	58.2388	168.357	39.3847	25.6221	156.579	56.0319	165.551	39.003	24.5856	153.373		22.514	2.4706	60.6633	39.1301	0	2.48234	61.0317	38.9274	0
56.3333	58.6841	169.146	39.1558	25.8598	157.215	56.4411	166.906	39.413	24.8157	154.02		22.5473	2.4988	60.5793	39.2663	0	2.51123	60.2552	39.2657	0
56.4167	59.1258	169.767	39.3099	26.1003	157.884	56.8668	167.051	39.0217	25.0469	154.666		22.5806	2.4988	61.0302	39.4618	0	2.51123	61.5384	38.8857	0
56.5	59.5701	170.627	39.337	26.342	158.562	57.2817	167.909	38.9124	25.2805	155.293		22.614	2.52892	61.5541	39.3511	0	2.542	60.5349	39.295	0
56.5833	60.0173	171.699	38.8645	26.5865	159.248	57.724	168.477	39.4716	25.5157	155.969		22.6473	2.52892	61.5442	39.2027	0	2.542	61.6742	39.1899	0
56.6667	60.4651	172.19	38.9071	26.8327	159.933	58.1534	169.724	39.3397	25.7528	156.623		22.6806	2.55447	62.6274	39.3245	0	2.57212	61.9874	39.2613	0
56.75	60.929	173.324	39.21	27.081	160.648	58.5938	170.522	39.2029	25.9927	157.25		22.714	2.55474	62.2209	38.9934	0	2.57212	62.204	39.1389	0
56.8333	61.3778	174.016	39.4812	27.3309	161.327	59.0231	170.55	39.3633	26.2334	157.941		22.7473	2.58515	63.4406	39.44	0	2.59865	63.3439	39.5594	0
56.9167	61.8436	174.872	39.2654	27.5827	162.037	59.4647	171.856	38.8908	26.4768	158.614		22.7806	2.58564	62.3505	39.2235	0	2.59865	62.8343	39.2807	0
57	62.3332	175.848	39.3731	27.8377	162.737	59.9127	172.41	39.015	26.7226	159.296		22.814	2.58564	63.8782	38.937	0	2.62555	63.7899	39.3933	0
57.0833	62.7982	176.593	38.8006	28.094	163.445	60.3689	173.376	38.8536	26.97	159.972		22.8473	2.61012	63.3814	39.2083	0	2.62555	63.3477	38.9039	0
57.1667	63.2682	177.918	39.0264	28.3525	164.19	60.8234	173.954	39.3134	27.2192	160.68		22.8806	2.61012	64.8096	39.2841	0	2.65375	64.5841	39.5251	0
57.25	63.756	178.172	39.2487	28.6141	164.905	61.2858	174.697	38.7532	27.4712	161.382		22.914	2.63877	63.8107	39.1529	0	2.65375	64.0631	39.0096	0
57.3333	64.2357	177.326	37.3522	28.8772	165.758	61.7491	174.079	41.477	27.7247	162.187		22.9473	2.63877	65.1271	39.3025	0	2.68155	65.262	39.1629	0
57.4167	64.7438	181.251	37.4785	29.1425	166.509	62.2099	177.899	39.5065	27.9803	162.89		22.9806	2.66705	64.4624	39.2624	0	2.68472	64.3287	39.3625	0
57.5	65.2243	182.372	36.1279	29.4096	167.255	62.6867	178.702	38.5281	28.2384	163.574		23.014	2.66705	65.8107	38.7907	0	2.68472	65.827	39.1539	0
57.5833	65.7045	182.87	34.7378	29.6797	167.989	63.1511	180.192	38.6534	28.4984	164.318		23.0473	2.692	65.3569	39.1233	0	2.71384	64.9913	39.0671	0
57.6667	66.2125	183.749	33.5699	29.9514	168.762	63.631	180.836	38.9348	28.7609	165.028		23.0806	2.692	66.7207	39.0499	0	2.71384	66.3605	38.8622	0
57.75	66.6984	184.602	32.3641	30.2262	169.499	64.1037	180.944	39.0122	29.0248	165.773		23.114	2.72198	65.5561	39.2681	0	2.74191	65.611	39.0033	0
57.8333	67.2108	184.749	32.0624	30.5022	170.256	64.5968	182.464	38.5505	29.292	166.511		23.1473	2.72198	67.2605	39.2597	0	2.74191	67.1298	38.8561	0
57.9167	67.7013	185.841	30.7594	30.7815	171.013	65.0812	182.959	38.7356	29.5611	167.257		23.1806	2.74859	66.5527	39.1958	0	2.77058	66.3451	38.8573	0
58	68.2024	186.152	29.6731	31.0624	171.804	65.5705	183.398	38.6807	29.8319	168.008		23.214	2.74859	67.9686	39.0075	0	2.77058	67.6435	39.0987	0
58.0833	68.712	186.971	29.3039	31.3459	172.575	66.0461	184.121	37.3612	30.1057	168.749		23.2473	2.77629	67.1177	39.0211	0	2.79841	66.8587	39.1906	0
58.1667	69.2047	187.777	28.0575	31.6321	173.344	66.5554	185.093	36.5308	30.3811	169.484		23.2806	2.77629	68.604	39.201	0	2.79841	68.3432	38.9175	0
58.25	69.7234	187.672	27.0036	31.9206	174.145	67.0606	185.804	35.4446	30.6595	170.264		23.314	2.80654	67.7208	39.1273	0	2.82469	67.7941	39.1257	0
58.3333	70.2312	188.119	26.6026	32.2108	174.934	67.5549	186.837	34.4781	30.9397	171.045		23.3473	2.80654	69.2479	39.0534	0	2.82469	69.2254	39.0327	0
58.4167	70.7501	188.954	25.7243	32.5044	175.699	68.0723	187.16	33.5381	31.2218	171.82		23.3806	2.83332	68.6304	38.9083	0	2.85646	68.1796	39.1114	0
58.5	71.265	188.95	25.289	32.7997	176.502	68.5773	188.697	32.6919	31.5075	172.612		23.414	2.83332	70.1041	38.9308	0	2.85646	69.5782	39.0302	0
58.5833	71.7711	189.824	24.103	33.0982	177.315	69.0963	188.75	32.0453	31.7947	173.407		23.4473	2.86269	69.0664	38.9721	0	2.88246	69.235	39.0909	0
58.6667	72.2852	190.318	23.1936	33.3992	178.102	69.6135	189.576	30.4429	32.0849	174.202		23.4806	2.86269	70.8122	39.133	0	2.88246	70.6954	39.0071	0
58.75	72.8066	190.767	22.2668	33.7017	178.918	70.1352	190.284	29.4278	32.3773	175.004		23.514	2.88957	70.0666	39.1624	0	2.90843	70.014	39.1114	0
58.8333	73.3297	191.689	21.1067	34.008	179.74	70.6456	190.585	28.8016	32.6716	175.758		23.5473	2.89295	71.633	38.9399	0	2.93328	71.3135	39.0455	0
58.9167	73.8715	192.211	20.6843	34.3161	180.583	71.1673	191.413	27.9146	32.969	176.593		23.5806	2.91968	70.475	38.8382	0	2.93328	70.9686	39.17	0
59	74.3982	192.672	19.3995	34.627	181.412	71.6922	192.332	27.1302	33.269	177.386		23.614	2.91968	72.1745	38.9685	0	2.96228	71.2079	39.3974	0
59.0833	74.9401	193.258	18.7954	34.9399	182.219	72.2188	193.045	25.828	33.5707	178.207		23.6473	2.95134	71.0859	39.0304	0	2.96228	71.6829	38.9737	0
59.1667	75.4594	193.779	17.4801	35.2566	183.041	72.7528	193.346	25.4564	33.8759	179.05		23.6806	2.95134	72.6953	38.9889	0	2.9916	72.0585	39.0665	0
59.25	76.0065	194.394	16.9725	35.5746	183.902	73.2849	194.119	24.4498	34.183	179.87		23.714	2.97956	71.91	39.3228	0	2.9916	72.4347	38.9745	0
59.3333	76.5521	195.677	16.0486	35.8958	184.762	73.8284	194.177	23.3347	34.493	180.72		23.7473	2.97956	73.6152	38.9092	0	3.02167	72.9512	38.8434	0
59.4167	77.0877	196.076	15.2623	36.2202	185.611	74.3565	194.664	23.0061	34.8049	181.548		23.7806	3.00726	72.5888	39.1082	0	3.02167	73.1999	39.1553	0
59.5	77.6269	196.568	14.1773	36.5471	186.47	74.8875	195.464	21.8141	35.1203	182.371		23.814	3.00726	74.2864	38.8447	0	3.05054	73.6296	39.1016	0
59.5833	78.1837	196.832	13.3804	36.8764	187.348	75.4404	196.217	20.8595	35.4381	183.204		23.8473	3.03727	73.2702	38.8118	0	3.05054	73.8602	38.927	0
59.6667	78.7288	197.73	13.1144	37.2089	188.217	75.9832	196.608	20.344	35.7581	184.059		23.8806	3.03727	75.1537	38.9102	0	3.07722	74.0639	39.3911	0
59.75	79.2935	198.296	12.0932	37.5441	189.063	76.5407	196.772	19.592	36.0812	184.934		23.914	3.06388	74.3561	39.1396	0	3.07722	74.9838	38.9602	0
59.8333	79.8466	198.498	10.8757	37.882	189.973	77.0926	198.224	18.7699	36.4074	185.816		23.9473	3.09394	75.7045	39.3262	0	3.10597	74.3483	39.1087	0
59.9167	80.4271	198.433	10.34	38.2219	190.864	77.65	198.098	17.5347	36.7352	186.689		23.9806	3.09409	74.8933	39.3533	0	3.10597	75.8741	38.7046	0
60	80.9951	199.625	9.50118	38.5661	191.767	78.2069	198.776	17.0306	37.0666	187.56		24.014	3.12234	76.354	38.9277	0	3.13345	75.0092	38.9195	0
60.0833	81.5501	199.852	9.02013	38.9118	192.67	78.7686	199.76	16.0177	37.401	188.447		24.0473	3.12251	75.6585	39.0008	0	3.13345	76.6808	38.6231	0
60.1667	82.1253	200.597	8.07626	39.2613	193.583	79.3449	200.395	15.2764	37.7377	189.313		24.0806	3.1497	76.8834	39.1916	0	3.15979	76.0357	38.9288	0
60.25	82.704	200.953	7.15608	39.6136	194.503	79.9053	200.683	13.8557	38.0776	190.199		24.114	3.1497	76.6893	38.8051	0	3.18989	77.4934	39.1842	0
60.3333	83.2616	200.726	9.25957	39.9546	195.39	80.4673	201.228	13.5252	38.4193	191.094		24.1473	3.17825	76.719	39.2795	0	3.19006	76.6398	39.0181	0
60.4167	83.8126	200.446	6.01118	40.3101	196.239	81.042	201.969	12.625	38.7649	192.027		24.1806	3.17825	77.4493	39.0935	0	3.21684	77.7415	39.3537	0
60.5	84.3903	201.892	5.98725	40.6655	194.895	81.6248	203.708	12.0964	39.1117	190.663		24.214	3.21074	76.7023	39.3459	0	3.21684	77.5015	38.956	0
60.5833	84.9892	201.989	5.22885	41.0219	195.842	82.195	203.307	11.4629	39.4588	191.581		24.2473	3.21074	77.6571	38.9957	0	3.24678	77.6088	39.3375	0
60.6667	85.5779	202.259	4.99205	41.3777	196.784	82.7734	203.685	10.7535	39.8084	192.497		24.2806	3.2399	77.6323	39.3819	0	3.24678	78.1132	38.978	0
60.75	86.1503	202.091	4.5215	41.7342	197.699	83.358	204.089	9.94143	40.1613	193.42		24.314	3.2399	77.9765	39.489	0	3.27288	77.8239	39.6571	0
60.8333	86.7242	201.211	4.26718	42.0905	198.624	83.9363	204.733	8.7382	40.5174	194.297		24.3473	3.27233	76.2622	41.3504	0	3.27288	78.3554	39.8345	0
60.9167	87.3177	201.45	4.18469	42.4467	199.566	84.5846	205.401	7.47056	40.8762	195.305		24.3806	3.27233	72.7018	42.3495	0	3.30377	75.2136	41.996	0
61	87.9585	200.376	3.98507	42.8031	200.554	85.1811	205.58	6.82381	41.2378	196.255		24.414	3.27395	70.7396	42.1863	0	3.30377	72.5462	42.3602	0
61.0833	88.5467	200.297	4.14439	43.1585	201.49	85.7649	205.801	5.82149	41.602	197.19		24.4473	3.29906	70.4971	42.9398	0	3.33047	73.5402	43.3937	0
61.1667	89.1498	200.322	4.19373	43.5149	202.395	86.3071	203.977	5.97211	41.9527	198.074		24.4806	3.29906	70.4994	43.2384	0	3.33047	73.5426	43.2778	0
61.25	89.7235	200.125	3.87697	43.871	203.343	86.9087	204.349	5.41002	42.3184	199.032		24.514	3.32693	70.4814	43.1733	0	3.35909	73.5233	43.3273	0
61.3333	90.3285	199.561	3.11598	44.2274	204.274	87.5094	204.722	4.82769	42.6842	199.991		24.5473	3.32693	66.0444	43.152	0	3.35909	66.172	41.5525	0
61.4167	90.9042	199.375	3.42256	44.5838	205.194	88.1181	204.124	4.55031	43.0505	200.959		24.5806	3.32693	66.2794	43.3972	0.0114716	3.35909	69.4146	40.714	0.0115716
61.5	91.4958	199.239	3.41563	44.9396	206.136	88.6995	203.951	4.07922	43.4161	201.897		24.614	3.35276	63.4575	43.2209	0.0261025	3.38694	69.797	41.0401	0.0262076
61.5833	92.0818	198.148	4.36785	45.2954	207.279	89.2822	202.956	3.7989	43.7831	202.792		24.6473	3.35276	62.4982	44.2153	0.0407465	3.38694	71.5688	40.4846	0.0408503
61.6667	92.6726	198.739	2.82165	45.6518	208.207	89.8646	202.915	3.41978	44.1485	203.732		24.6806	3.35276	60.0745	45.0722	0.0554721	3.38694	73.1925	40.2278	0.0555952
61.75	93.2468	198.788	2.05329	46.0081	209.129	90.4478	202.03	3.245	44.5146	204.699		24.714	3.38001	55.2009	46.641	0.0702712	3.41423	71.485	40.5273	0.0703772
61.8333	93.8202	198.222	2.20756	46.3632	210.051	91.0403	201.797	2.62021	44.8809	205.626		24.7473	3.38001	50.522	48.196	0.0851004	3.41423	72.2768	40.6869	0.0852008
61.9167	94.3633	196.142	2.25953	46.7207	210.897	91.6163	201.491	2.52799	45.2472	206.561		24.7806	3.38001	46.4597	44.3359	0.0999859	3.44121	70.1385	41.1366	0.100087
62	94.8959	194.248	3.02755	47.0761	211.782	92.2246	200.684	2.19629	45.6133	207.531		24.814	3.38001	48.2765	41.8906	0.114903	3.44121	69.3056	41.4156	0.115025
62.0833	95.404	193.691	2.34483	47.4325	212.633	92.7982	200.456	2.17537	45.9788	208.46		24.8473	3.38001	52.5604	41.18	0.129891	3.44121	68.6967	41.9645	0.129994
62.1667	95.9138	193.361	2.02239	47.7887	213.492	93.3729	200.099	2.04748	46.3451	209.391		24.8806	3.38001	54.5958	41.0005	0.144917	3.47017	65.1018	42.4568	0.145035
62.25	96.4337	193.212	1.44941	48.145	214.374	93.9753	199.292	1.70081	46.7115	210.354		24.914	3.40603	53.7419	41.3141	0.159961	3.47017	64.0693	42.5235	0.160079
62.3333	96.9439	193.037	0.958697	48.5015	215.22	94.5358	198.766	1.4803	47.0778	211.254		24.9473	3.40603	54.0176	41.0627	0.175102	3.47017	63.2631	42.559	0.175208
62.4167	97.4553	192.235	0.689687	48.8568	216.078	95.1161	198.251	1.34536	47.4432	212.189		24.9806	3.40603	54.1198	41.2912	0.190278	3.49865	60.6362	42.8598	0.190391
62.5	97.9692	191.923	0.297847	49.213	216.939	95.6927	197.826	1.0496	47.8095	213.12		25.014	3.40603	54.5006	39.6262	0.205504	3.49865	59.4521	42.9475	0.205621
62.5833	98.4909	190.818	0.205988	49.5694	217.763	96.2769	197.177	0.766421	48.176	214.042		25.0473	3.40603	56.2672	39.5683	0.220798	3.49865	59.0711	42.5927	0.2209
62.6667	99.0043	190.346	0.247265	49.9258	218.653	96.8376	196.088	0.722775	48.5412	214.961		25.0806	3.43277	55.402	40.5388	0.236131	3.49865	58.8746	41.8178	0.236234
62.75	99.5392	188.937	0.169623	50.2821	219.512	97.4015	195.382	2.26058	48.9074	216.092		25.114	3.43277	54.3081	40.6561	0.251505	3.52522	58.127	42.5826	0.251631
62.8333	100.043	188.116	0.0438876	50.6383	220.364	97.9763	195.735	1.54941	49.2737	217.016		25.1473	3.43277	54.277	39.7275	0.266909	3.52522	56.8643	42.0834	0.267031
62.9167	100.536	187.532	0.0363995	50.9937	221.201	98.5311	195.937	1.30393	49.64	217.928		25.1806	3.43277	55.3775	39.5654	0.282395	3.52522	57.6184	41.1959	0.282503
63	101.025	187.312	-0.029278	51.35	222.052	99.0825	195.489	1.05036	50.0061	218.837		25.214	3.43277	55.8661	39.6704	0.297938	3.52522	58.7958	41.1178	0.298049
63.0833	101.519	186.722	0.00330878	51.7063	222.891	99.6153	194.696	1.05595	50.3716	219.71		25.2473	3.43576	56.6753	39.3334	0.313525	3.52994	59.0113	41.7253	0.313651
63.1667	101.991	186.266	-0.0742449	52.0627	223.702	100.168	193.097	1.3111	50.7379	220.598		25.2806	3.46045	55.646	40.1755	0.329185	3.55379	56.2311	41.7834	0.329289
63.25	102.488	185.975	-0.0615715	52.419	224.549	100.671	192.113	1.17953	51.1041	221.476		25.314	3.46045	53.7983	45.209	0.344873	3.55379	56.0975	41.4805	0.344984
63.3333	102.96	184.829	-0.0714704	52.7744	225.322	101.196	191.552	1.10767	51.4704	222.356		25.3473	3.46045	48.5394	39.5778	0.360622	3.55379	57.0048	40.5983	0.360737
63.4167	103.448	183.926	-0.061186	53.1308	226.158	101.702	190.684	0.81911	51.8365	223.216		25.3806	3.46045	52.3615	37.4336	0.37639	3.55379	57.612	41.666	0.3765
63.5	103.922	183.669	-0.0961588	53.487	226.98	102.211	190.601	0.601895	52.2027	224.073		25.414	3.46045	58.014	36.8378	0.392245	3.55379	56.8854	40.046	0.39236
63.5833	104.408	182.531	-0.0908882	53.8434	227.816	102.699	190.132	0.440963	52.5681	224.915		25.4473	3.48827	59.9699	38.7876	0.40814	3.58135	56.8377	39.8274	0.408265
63.6667	104.89	181.622	-0.0992163	54.1997	228.66	103.217	189.879	0.134188	52.9343	225.793		25.4806	3.48827	58.7906	39.3763	0.424109	3.58135	57.3691	40.5111	0.424227
63.75	105.112	0	-0.256088	54.3647	229.472	103.738	189.506	0.0688572	53.3006	226.63		25.514	3.48827	58.4667	39.5226	0.440121	3.58135	57.3814	40.9294	0.440242
63.8333	105.112	0	-0.268831	54.3647	230.007	104.231	188.497	0.00808816	53.667	227.504		25.5473	3.48827	58.2285	39.6994	0.456185	3.58135	57.3247	39.5302	0.456299
63.9167	105.112	0	-0.221469	54.3647	230.007	104.749	187.409	-0.0348383	54.0333	228.364		25.5806	3.48827	57.9932	39.9007	0.472301	3.58135	58.3368	39.6773	0.472427
64	105.112	0	-0.206167	54.3647	230.007	105.116	0	-0.275813	54.3016	229.202		25.614	3.51328	56.8027	40.2297	0.488309	3.60837	57.3619	38.8314	0.488449
64.0833	105.112	0	-0.131854	54.3647	230.007	105.116	0	-0.337935	54.3016	230.007		25.6473	3.51328	56.1793	40.2937	0.504537	3.60837	58.36	38.8869	0.504669
64.1667	105.112	0	-0.0987182	54.3647	230.007	105.116	0	-0.308316	54.3016	230.007		25.6806	3.51328	56.61	40.1918	0.520817	3.60837	59.9357	39.7259	0.520959
64.25	105.112	0	-0.037381	54.3647	230.007	105.116	0	-0.262272	54.3016	230.007		25.714	3.51328	56.996	40.6338	0.537155	3.60837	59.681	40.3611	0.537294
64.3333	105.112	0	-0.0213814	54.3647	230.007	105.116	0	-0.232926	54.3016	230.007		25.7473	3.51328	56.4301	39.7493	0.553554	3.60837	59.1418	39.7375	0.553686
64.4167	105.112	0	0.0108822	54.3647	230.007	105.116	0	-0.171234	54.3016	230.007		25.7806	3.54025	56.8966	39.4538	0.570001	3.63595	57.5834	40.5216	0.570151
64.5	105.112	0	0.0764614	54.3647	230.007	105.116	0	-0.115099	54.3016	230.007		25.814	3.54025	56.3858	40.0861	0.586443	3.63595	57.6817	40.2703	0.586592
64.5833	105.112	0	0.0648583	54.3647	230.007	105.116	0	-0.0871687	54.3016	230.007		25.8473	3.54025	56.6953	40.238	0.603009	3.63595	58.0994	39.9973	0.603142
64.6667	105.112	0	0.0830821	54.3647	230.007	105.116	0	-0.0671888	54.3016	230.007		25.8806	3.54025	56.9946	40.2386	0.61962	3.63595	58.454	39.9135	0.619765
64.75	105.112	0	0.0344649	54.3647	230.007	105.116	0	-0.0137069	54.3016	230.007		25.914	3.54025	57.0331	40.0922	0.636292	3.63595	58.8665	39.9926	0.636432
64.8333	105.112	0	0.0273284	54.3647	230.007	105.116	0	0.011141	54.3016	230.007		25.9473	3.54025	56.8308	40.0279	0.65302	3.66341	57.5911	40.4257	0.653155
64.9167	105.112	0	0.0328209	54.3647	230.007	105.116	0	0.0269538	54.3016	230.007		25.9806	3.56594	54.9153	40.5793	0.66979	3.66341	57.2077	40.3005	0.669935
65	105.112	0	0.0123193	54.3647	230.007	105.116	0	0.0125134	54.3016	230.007		26.014	3.56594	55.4476	40.1096	0.686627	3.66341	58.001	40.2365	0.686768
65.0833	105.112	0	0.0240095	54.3647	230.007	105.116	0	-0.0139709	54.3016	230.007		26.0473	3.56594	56.6901	39.6802	0.703477	3.66341	58.6429	39.9693	0.703618
65.1667	105.112	0	0.0107093	54.3647	230.007	105.116	0	-0.0288898	54.3016	230.007		26.0806	3.56594	57.557	39.3802	0.72042	3.66341	59.025	40.1827	0.720546
65.25	105.112	0	0.00804593	54.3647	230.007	105.116	0	-0.0409236	54.3016	230.007		26.114	3.56594	58.1641	39.6056	0.737423	3.68961	58.4633	40.1554	0.737554
65.3333	105.112	0	0.0325277	54.3647	230.007	105.116	0	-0.0297698	54.3016	230.007		26.1473	3.59306	57.3414	40.1924	0.754484	3.68961	57.8334	40.2167	0.754612
65.4167	105.112	0	0.0344178	54.3647	230.007	105.116	0	-0.0309125	54.3016	230.007		26.1806	3.59306	56.5379	40.4206	0.771597	3.68961	58.5765	39.953	0.77174
65.5	105.112	0	0.0411887	54.3647	227.767	105.116	0	-0.0426022	54.3016	227.767		26.214	3.59306	56.7797	40.4816	0.788771	3.68961	58.9865	39.975	0.788912
65.5833	105.112	0	0.0149372	54.3647	227.767	105.116	0	-0.0160985	54.3016	227.767		26.2473	3.59306	56.6951	40.8821	0.805951	3.68961	59.3553	39.7199	0.806095
65.6667	105.112	0	0.0243251	54.3647	227.767	105.116	0	-0.0349204	54.3016	227.767		26.2806	3.59306	55.5798	40.8958	0.823251	3.71581	59.1782	40.1708	0.823382
65.75	105.112	0	0.0282118	54.3647	227.767	105.116	0	-0.0221834	54.3016	227.767		26.314	3.59306	55.7181	40.9979	0.840593	3.71581	57.7496	40.3962	0.840743
65.8333	105.112	0	0.0203653	54.3647	227.767	105.116	0	-0.0336786	54.3016	227.767		26.3473	3.61036	57.1523	38.2515	0.857997	3.71581	58.2568	40.1634	0.85815
65.9167	105.112	0	0.0266352	54.3647	227.767	105.116	0	-0.0204969	54.3016	227.767		26.3806	3.6183	58.0376	38.3118	0.875457	3.71581	58.8998	39.9375	0.875605
66	105.112	0	0.0376757	54.3647	227.767	105.116	0	-0.0328387	54.3016	227.767		26.414	3.6183	59.5684	38.2839	0.892978	3.71581	59.2483	40.0422	0.893122
66.0833	105.112	0	-0.000656477	54.3647	227.767	105.116	0	-0.0227928	54.3016	227.767		26.4473	3.6183	61.2137	38.0958	0.910498	3.71581	59.8335	39.4778	0.910645
66.1667	105.112	0	0.00404804	54.3647	227.767	105.116	0	-0.0331559	54.3016	227.767		26.4806	3.6183	62.7642	38.5977	0.928162	3.74347	58.2181	40.1717	0.928217
66.25	105.112	0	0.0292857	54.3647	227.767	105.116	0	-0.0173819	54.3016	227.767		26.514	3.6453	62.7874	39.2225	0.945854	3.74347	58.8657	40.3349	0.945908
66.3333	105.112	0	0.0232924	54.3647	227.767	105.116	0	-0.030068	54.3016	227.767		26.5473	3.6453	60.8373	39.9875	0.963609	3.74347	59.8661	39.1734	0.963668
66.4167	105.112	0	0.0354521	54.3647	227.767	105.116	0	-0.0204969	54.3016	227.767		26.5806	3.6453	60.3995	40.3248	0.981421	3.74347	60.6027	39.4899	0.981489
66.5	105.112	0	0.0335935	54.3647	227.767	105.116	0	-0.0205373	54.3016	227.767		26.614	3.6453	59.6396	40.8465	0.999296	3.74347	61.0845	39.3333	0.999366
66.5833	105.112	0	0.0500579	54.3647	227.767	105.116	0	-0.019036	54.3016	227.767		26.6473	3.6453	59.2017	40.6199	1.01724	3.77027	60.164	39.9001	1.01729
66.6667	105.112	0	0.0290543	54.3647	227.767	105.116	0	-0.00141641	54.3016	227.767		26.6806	3.6453	59.0554	40.4218	1.0352	3.77027	59.6497	39.7797	1.03526
66.75	105.112	0	0.011648	54.3647	227.767	105.116	0	-0.0451762	54.3016	227.767		26.714	3.6453	58.9288	39.9268	1.05326	3.77027	60.4203	39.755	1.05331
66.8333	105.112	0	0.0130572	54.3647	227.767	105.116	0	-0.0140767	54.3016	227.767		26.7473	3.67111	57.8628	39.8785	1.07137	3.77027	60.8482	39.3777	1.07143
66.9167	105.112	0	0.0279453	54.3647	227.767	105.116	0	-0.0231674	54.3016	227.767		26.7806	3.67111	58.8052	39.9198	1.08955	3.77027	61.4272	39.4728	1.08961
67	105.112	0	0.0353347	54.3647	227.767	105.116	0	-0.0163226	54.3016	227.767		26.814	3.67111	59.6414	39.8264	1.10778	3.77027	61.8349	39.2346	1.10785
												26.8473	3.67111	59.7256	39.7198	1.12607	3.79713	60.1667	39.7516	1.12614
												26.8806	3.67111	60.3248	39.2984	1.14441	3.79713	60.4445	39.5139	1.14448
												26.914	3.69559	60.2268	39.3511	1.16282	3.79713	61.1066	39.6103	1.16289
												26.9473	3.69559	60.0603	39.4717	1.1813	3.79713	61.902	39.3446	1.18138
												26.9806	3.69559	61.2192	39.3341	1.19984	3.79713	62.1849	39.3813	1.19992
												27.014	3.69559	61.7057	39.5984	1.21846	3.81973	62.2696	39.8305	1.21852
												27.0473	3.69559	61.5546	39.3847	1.23711	3.82436	60.6774	39.9738	1.23719
												27.0806	3.71412	61.8099	39.5117	1.25581	3.82436	61.4405	39.5355	1.25589
												27.114	3.7227	60.7929	39.7916	1.27461	3.82436	62.2112	39.4611	1.27468
												27.1473	3.7227	61.4807	39.7611	1.29346	3.82436	62.8054	39.3612	1.29353
												27.1806	3.7227	61.9365	39.4409	1.31238	3.82436	62.8446	39.0512	1.31245
												27.214	3.7227	62.7635	39.2552	1.33136	3.85297	62.6973	38.6772	1.33144
												27.2473	3.7227	63.1781	39.3208	1.35036	3.85297	63.0046	38.5802	1.35045
												27.2806	3.74752	62.285	40.1606	1.36948	3.85297	64.6227	39.371	1.36955
												27.314	3.74752	60.8985	40.0634	1.38865	3.85297	64.6636	39.6383	1.38872
												27.3473	3.74752	61.4311	39.8632	1.40788	3.85297	64.3988	39.5905	1.40797
												27.3806	3.74752	61.9659	39.2905	1.42718	3.85297	64.4337	39.4514	1.42727
												27.414	3.74752	62.7435	39.4779	1.44656	3.87857	62.9344	40.1777	1.44663
												27.4473	3.77235	63.1238	39.8521	1.46588	3.87857	62.7628	39.3907	1.46593
												27.4806	3.77259	61.8035	39.8153	1.48537	3.87857	63.8079	39.6384	1.48543
												27.514	3.77259	62.0739	38.9855	1.50492	3.87857	64.1387	39.2834	1.50498
												27.5473	3.77259	63.1377	39.3338	1.52455	3.87857	64.3916	39.6375	1.52462
												27.5806	3.77259	63.7072	39.2893	1.54424	3.90455	64.0278	40.2775	1.54431
												27.614	3.77268	63.7753	38.3893	1.564	3.90455	63.3297	39.7727	1.56406
												27.6473	3.7976	63.6745	38.1731	1.58379	3.90455	63.9439	39.8903	1.58384
												27.6806	3.7976	65.7616	38.4074	1.60368	3.90455	64.2072	40.0127	1.60374
												27.714	3.7976	66.8829	38.9288	1.62363	3.90455	64.4868	40.1472	1.62369
												27.7473	3.7976	66.6408	39.2776	1.64365	3.90455	64.1969	39.6615	1.64371
												27.7806	3.82239	64.9512	39.7565	1.66373	3.93007	62.978	39.6977	1.6638
												27.814	3.82239	64.7142	39.8521	1.68385	3.93007	64.125	39.5729	1.68387
												27.8473	3.82239	65.221	39.7315	1.70407	3.93007	64.8881	39.2342	1.70408
												27.8806	3.82239	65.2854	39.8561	1.72437	3.93007	65.4604	39.3301	1.72438
												27.914	3.82239	65.2568	39.7301	1.74472	3.94795	65.5635	39.4976	1.74474
												27.9473	3.84762	63.7044	40.0911	1.76513	3.9558	64.4863	39.6152	1.76515
												27.9806	3.84762	64.0971	39.7679	1.78562	3.9558	65.1673	39.5584	1.78563
												28.014	3.84762	65.1152	39.639	1.80616	3.9558	65.9387	38.788	1.80618
												28.0473	3.84762	65.7225	39.2659	1.8268	3.9558	67.0667	38.833	1.82681
												28.0806	3.87255	65.875	39.4142	1.84749	3.98342	67.6273	39.3331	1.84751
												28.114	3.87255	64.955	40.0362	1.86826	3.98342	66.4142	39.6741	1.86828
												28.1473	3.87255	65.1035	39.7736	1.88911	3.98342	66.6642	39.6852	1.88913
												28.1806	3.87255	65.3231	39.9935	1.90984	3.98342	65.753	40.4368	1.91
												28.214	3.87255	65.6553	39.524	1.93081	3.98342	65.3775	39.4232	1.93098
												28.2473	3.89843	64.672	40.111	1.95187	3.99024	66.5202	39.4478	1.95202
												28.2806	3.89843	64.5158	40.4851	1.97299	4.00895	65.5243	39.444	1.97314
												28.314	3.89843	64.4806	40.2915	1.99418	4.00895	66.3276	39.4405	1.99432
												28.3473	3.89843	64.6798	39.3798	2.01539	4.00895	66.9597	39.6036	2.01553
												28.3806	3.89843	65.904	39.2403	2.03672	4.00895	67.7324	39.3466	2.03687
												28.414	3.92395	65.7897	39.5688	2.05812	4.03612	66.9422	39.3826	2.05827
												28.4473	3.92395	66.39	39.7442	2.07958	4.03612	66.7755	39.4241	2.07974
												28.4806	3.92395	66.4338	39.5195	2.10114	4.03612	67.4914	39.5927	2.10129
												28.514	3.92395	66.935	39.4133	2.12272	4.03612	68.1034	39.3848	2.12288
												28.5473	3.95104	66.5519	39.6618	2.1444	4.03612	68.4099	39.1625	2.14456
												28.5806	3.95104	66.4291	39.5547	2.16616	4.06193	67.1318	39.7557	2.16632
												28.614	3.95104	67.1996	39.3321	2.18799	4.06193	67.4975	39.5762	2.18815
												28.6473	3.95104	67.9525	38.8378	2.2099	4.06193	68.3468	39.4133	2.21006
												28.6806	3.95104	68.4042	39.4407	2.23184	4.06193	68.8717	39.2294	2.232
												28.714	3.97605	67.128	39.6368	2.2539	4.0886	68.4751	39.5331	2.25405
												28.7473	3.97605	67.704	39.6732	2.27602	4.0886	67.8923	39.457	2.27618
												28.7806	3.97605	68.335	39.8862	2.29822	4.0886	68.7917	39.666	2.29837
												28.814	3.97605	68.8262	39.3858	2.3205	4.0886	69.1056	39.6069	2.32065
												28.8473	4.00204	67.596	39.5771	2.3428	4.0886	69.6103	39.0311	2.34296
												28.8806	4.00204	68.3292	39.3126	2.36523	4.11526	68.2663	39.7683	2.3654
												28.914	4.00204	69.1505	39.216	2.38773	4.11526	68.824	39.5614	2.38788
												28.9473	4.00204	69.493	39.3718	2.41029	4.11526	69.4398	39.597	2.41048
												28.9806	4.02654	68.3679	39.7588	2.43294	4.11526	70.0097	39.5346	2.43311
												29.014	4.02654	68.6392	39.5213	2.45563	4.14076	68.8823	39.7963	2.45578
												29.0473	4.02654	69.3869	39.3948	2.47843	4.14076	69.1839	39.713	2.47859
												29.0806	4.02654	70.0314	39.2257	2.5013	4.14076	69.8953	39.5729	2.50148
												29.114	4.05243	68.9055	39.4934	2.52425	4.14076	70.8217	39.4749	2.52442
												29.1473	4.05243	69.5552	39.376	2.54728	4.16668	69.5075	39.553	2.54745
												29.1806	4.05243	70.2288	39.2123	2.57035	4.16668	69.7212	39.578	2.57051
												29.214	4.07689	70.8713	39.3376	2.59353	4.16668	70.5653	39.4801	2.5937
												29.2473	4.07822	69.5331	39.519	2.61678	4.16668	71.0996	39.1365	2.61695
												29.2806	4.07822	70.1184	39.2853	2.64012	4.19271	69.9776	39.5913	2.64029
												29.314	4.07822	70.9388	39.3212	2.66349	4.19271	70.5498	39.5729	2.66366
												29.3473	4.10334	70.5482	39.507	2.68699	4.19271	71.2334	39.3666	2.68716
												29.3806	4.10334	70.3435	39.5293	2.71056	4.19271	72.0022	39.2812	2.71073
												29.414	4.10334	71.0507	39.3364	2.7342	4.22037	70.7165	39.5572	2.73438
												29.4473	4.10334	71.6572	39.3434	2.75794	4.22037	71.1099	39.4415	2.75811
												29.4806	4.13131	70.3244	39.6328	2.78171	4.22037	71.7806	39.3137	2.78189
												29.514	4.13131	70.9205	39.534	2.8056	4.22037	72.3396	39.0318	2.80578
												29.5473	4.13131	71.6556	39.5285	2.82957	4.2443	71.321	39.4423	2.82974
												29.5806	4.13131	72.1531	39.2431	2.85362	4.2443	72.0395	39.421	2.85379
												29.614	4.15556	71.3067	39.561	2.87775	4.2443	72.5903	39.3253	2.8779
												29.6473	4.15556	71.9069	39.4419	2.90191	4.27237	71.7167	39.6567	2.90208
												29.6806	4.15556	72.5737	39.0909	2.92621	4.27237	72.0121	39.4958	2.92638
												29.714	4.18127	71.864	39.3156	2.95057	4.27237	72.6171	39.2418	2.95076
												29.7473	4.18127	72.0355	39.3046	2.97503	4.27237	73.2879	39.1499	2.9752
												29.7806	4.18127	72.7598	39.1681	2.99952	4.30005	72.1317	39.4488	2.99968
												29.814	4.18522	73.2653	39.2057	3.02413	4.30005	72.4391	39.3776	3.02432
												29.8473	4.20868	72.1523	39.4551	3.04884	4.30005	73.4352	39.3131	3.04901
												29.8806	4.20868	72.9468	39.3714	3.07361	4.30005	74.076	39.2552	3.0738
												29.914	4.20868	73.6681	39.4821	3.09846	4.32699	72.7221	39.7042	3.09862
												29.9473	4.23495	73.2864	39.5107	3.12337	4.32699	73.3675	39.1559	3.12355
												29.9806	4.23495	73.1001	39.7655	3.14841	4.32699	74.0515	39.0438	3.14858
												30.014	4.23495	73.7151	39.2986	3.17351	4.35356	74.4225	39.5622	3.1737
												30.0473	4.23495	74.3624	39.1809	3.19872	4.35356	73.7276	39.4097	3.19889
												30.0806	4.26135	73.2864	39.4449	3.22474	4.35356	74.7175	39.1823	3.22495
												30.114	4.26135	74.3006	39.446	3.2501	4.35356	75.2803	39.3174	3.25032
												30.1473	4.26135	74.8072	39.137	3.27556	4.38324	74.0963	39.4986	3.27576
												30.1806	4.2879	74.1728	39.5057	3.30109	4.38324	74.3797	39.2954	3.3013
												30.214	4.2879	74.1068	39.5981	3.32655	4.38324	75.2528	39.0437	3.32681
												30.2473	4.2879	74.8459	39.1419	3.35225	4.38324	75.7365	39.2207	3.35252
												30.2806	4.30083	75.5819	39.2315	3.37804	4.41014	74.5425	39.5068	3.37832
												30.314	4.31489	74.1212	39.4832	3.40392	4.41014	75.3093	39.4109	3.40419
												30.3473	4.31489	74.805	39.1821	3.42982	4.41014	76.1101	39.1053	3.43012
												30.3806	4.31489	75.7975	39.1205	3.45588	4.4379	75.9277	39.5922	3.45617
												30.414	4.34088	74.8506	39.3314	3.48202	4.4379	75.3948	39.3594	3.48231
												30.4473	4.34088	75.3692	39.4211	3.50824	4.4379	75.88	39.3156	3.50853
												30.4806	4.34088	77.3619	39.7575	3.53439	4.4379	78.105	39.9732	3.53468
												30.514	4.36799	77.3229	39.916	3.56021	4.46281	78.0691	40.1847	3.56048
												30.5473	4.36799	77.3051	39.817	3.58609	4.46281	78.0512	39.9955	3.58639
												30.5806	4.36799	76.3201	39.6221	3.61207	4.46281	76.9805	39.8025	3.61238
												30.614	4.36925	77.0053	39.6399	3.63815	4.49179	76.248	40.1393	3.63843
												30.6473	4.39434	75.871	39.7144	3.66426	4.49179	76.3242	39.8314	3.66455
												30.6806	4.39434	76.6291	39.3773	3.69049	4.49179	77.2792	39.5487	3.69078
												30.714	4.39434	77.5976	39.4441	3.71682	4.49179	77.9757	39.301	3.71711
												30.7473	4.41933	76.3883	39.6205	3.74324	4.52124	76.4759	39.8292	3.74352
												30.7806	4.41933	77.1375	39.5907	3.76969	4.52124	77.1741	39.4687	3.77001
												30.814	4.41933	77.9107	39.0436	3.79629	4.52124	78.1098	39.2775	3.7966
												30.8473	4.44425	77.0976	39.5943	3.82298	4.52917	78.3477	39.2349	3.82328
												30.8806	4.44425	77.6182	39.4612	3.84976	4.5504	78.3967	39.534	3.85004
												30.914	4.44425	78.3931	39.1863	3.87655	4.5504	77.8859	39.3674	3.87685
												30.9473	4.4715	77.4995	39.4765	3.90349	4.5504	78.6149	39.2456	3.90381
												30.9806	4.4715	77.9127	39.3569	3.93053	4.57654	77.8645	39.6446	3.93085
												31.014	4.4715	78.8543	39.2807	3.95766	4.57654	78.5558	39.2319	3.95798
												31.0473	4.49723	78.6389	39.4165	3.98484	4.57654	79.2652	39.1531	3.98517
												31.0806	4.49723	78.399	39.323	4.01214	4.59234	79.2149	39.4681	4.01248
												31.114	4.49723	79.1562	39.305	4.03948	4.59234	79.2054	40.1419	4.03666
												31.1473	4.52395	78.9085	40.2072	4.06304	4.61918	77.5604	40.6281	4.06029
												31.1806	4.52395	76.7821	40.6239	4.08662	4.61918	75.9858	40.6047	4.08395
												31.214	4.52395	76.3151	40.7555	4.11034	4.61918	75.7131	40.5444	4.10772
												31.2473	4.52395	76.0307	40.6252	4.13413	4.61918	75.6608	40.5644	4.13158
												31.2806	4.55046	74.3346	40.5528	4.158	4.64666	74.1592	40.6374	4.15552
												31.314	4.55046	74.6795	40.3198	4.18194	4.64666	74.7932	40.3049	4.17953
												31.3473	4.55046	75.2646	40.0196	4.20655	4.64666	75.1848	39.9875	4.20358
												31.3806	4.57625	74.7443	40.2577	4.23065	4.67426	75.2166	40.1902	4.22776
												31.414	4.57625	74.8882	40.1516	4.25484	4.67426	74.6958	40.1415	4.25201
												31.4473	4.57625	75.448	39.836	4.27912	4.67426	75.2132	39.8079	4.27635
												31.4806	4.60215	75.5879	39.9718	4.30343	4.67426	75.8867	39.5984	4.30073
												31.514	4.60217	74.862	39.9086	4.32786	4.70252	74.6987	40.183	4.32522
												31.5473	4.60217	75.4687	39.5381	4.35238	4.70252	75.1006	39.7696	4.34981
												31.5806	4.60217	76.0784	39.6416	4.37698	4.70252	76.0477	39.5533	4.37448
												31.614	4.62837	75.0674	39.9171	4.40165	4.72346	76.4433	39.8458	4.39923
												31.6473	4.62837	75.416	39.4811	4.42637	4.72905	75.2094	39.7228	4.42401
												31.6806	4.62837	76.2965	39.7306	4.45121	4.72905	75.8341	39.6546	4.44892
												31.714	4.65521	75.6783	39.7358	4.47614	4.72905	76.5708	39.5075	4.47391
												31.7473	4.65521	75.7104	39.5716	4.50115	4.75513	75.7183	39.7386	4.49899
												31.7806	4.65521	76.2935	39.5375	4.5262	4.75513	76.0874	39.6974	4.52411
												31.814	4.66748	76.8652	39.3862	4.5514	4.75513	76.6677	39.4132	4.54938
												31.8473	4.68135	75.7986	39.7632	4.57665	4.78112	76.7263	39.4782	4.5747
												31.8806	4.68135	76.4439	39.5779	4.602	4.78112	75.92	39.5402	4.60012
												31.914	4.68135	77.1016	39.3138	4.62738	4.78112	76.9593	39.336	4.6256
												31.9473	4.70702	76.2078	39.6765	4.6529	4.78112	77.3531	39.1728	4.65117
												31.9806	4.70702	76.6926	39.557	4.67851	4.8066	76.2163	39.6693	4.67682
												32.014	4.70702	77.3104	39.2638	4.70418	4.8066	76.6235	39.3517	4.70259
												32.0473	4.73207	76.868	39.4552	4.72995	4.8066	77.5466	39.2678	4.72843
												32.0806	4.73207	76.8327	39.5235	4.75577	4.83402	76.7423	39.6325	4.7543
												32.114	4.73207	77.5266	39.2563	4.78172	4.83402	77.0169	39.6017	4.78033
												32.1473	4.75817	77.5247	39.3479	4.80776	4.83402	77.5287	39.4069	4.80643
												32.1806	4.75817	77.1159	39.356	4.83386	4.83531	78.3031	39.2063	4.83262
												32.214	4.75817	77.9311	39.306	4.85987	4.86219	77.1788	39.36	4.85965
												32.2473	4.78152	78.2627	39.3088	4.88615	4.86219	77.9056	39.2135	4.88601
												32.2806	4.78414	77.329	39.291	4.91253	4.86219	78.5766	38.9799	4.91247
												32.314	4.78414	78.0813	39.2696	4.93901	4.88959	78.0154	39.5219	4.93901
												32.3473	4.78414	78.7735	39.0956	4.96551	4.88959	78.1059	39.3606	4.9656
												32.3806	4.80882	77.8433	39.3282	4.99217	4.88959	78.5189	39.2527	4.99231
												32.414	4.80882	78.3971	39.2357	5.01891	4.90941	79.1951	39.161	5.01912
												32.4473	4.80882	79.1512	39.086	5.04572	4.91711	78.1465	39.4056	5.04603
												32.4806	4.83392	78.3966	39.4094	5.07245	4.91711	78.8366	39.1192	5.07296
												32.514	4.83392	78.7406	39.2745	5.09945	4.91711	79.4326	39.2889	5.10003
												32.5473	4.83392	79.4557	39.1377	5.12656	4.94294	78.394	39.3059	5.12721
												32.5806	4.86094	78.4629	39.4134	5.15374	4.94294	78.7768	39.1383	5.15446
												32.614	4.86094	79.1848	38.9727	5.18172	4.94294	79.9256	39.2733	5.18167
												32.6473	4.86094	80.0536	38.9289	5.20909	4.97076	78.9262	39.3951	5.20912
												32.6806	4.8877	79.3323	39.187	5.23654	4.97076	79.1047	39.1517	5.23665
												32.714	4.8877	79.8075	39.3212	5.2641	4.97076	80.0554	39.2471	5.26427
												32.7473	4.8877	80.2501	39.0732	5.29169	4.99758	80.1512	39.2444	5.29195
												32.7806	4.9124	80.0777	39.2922	5.31943	4.99758	79.536	39.2778	5.31976
												32.814	4.9124	79.9666	39.199	5.34725	4.99758	80.2692	39.0132	5.34765
												32.8473	4.9124	80.7315	39.2956	5.37518	5.00186	81.1837	39.0852	5.37565
												32.8806	4.93912	80.2266	39.4944	5.40314	5.02426	80.0552	39.4319	5.40369
												32.914	4.93912	80.5479	39.2411	5.43124	5.02426	80.6083	38.8794	5.43186
												32.9473	4.93912	81.1431	39.1435	5.45944	5.02426	81.4771	39.0207	5.46014
												32.9806	4.96604	80.8874	39.3388	5.48774	5.05007	80.4454	39.0532	5.48853
												33.014	4.96604	80.896	39.3443	5.51608	5.05007	81.3036	39.1744	5.51685
												33.0473	4.96604	81.5795	38.9336	5.54454	5.05007	81.9872	39.0207	5.54542
												33.0806	4.99277	81.6756	39.1948	5.57313	5.0757	81.1127	39.1867	5.57407
												33.114	4.99277	81.2279	39.0699	5.60181	5.0757	81.4527	39.219	5.60283
												33.1473	4.99277	81.9936	39.1165	5.63053	5.0757	82.1976	38.9192	5.63146
												33.1806	5.0175	82.3207	39.0331	5.65939	5.10321	81.24	39.2391	5.66041
												33.214	5.0175	81.8254	39.1204	5.68835	5.10321	82.0331	39.0711	5.68946
												33.2473	5.0175	82.6868	38.9464	5.71738	5.10321	82.84	38.9776	5.71857
												33.2806	5.04257	82.3567	39.2389	5.74652	5.12966	81.7554	39.258	5.74777
												33.314	5.04257	82.5165	39.0663	5.77577	5.12966	82.476	39.1439	5.77712
												33.3473	5.04257	83.2585	38.8706	5.80511	5.12966	83.3704	39.0092	5.80655
												33.3806	5.0699	82.6567	39.19	5.83451	5.15716	82.4679	38.745	5.83685
												33.414	5.0699	83.1444	38.8713	5.86406	5.15716	83.3359	38.9245	5.86647
												33.4473	5.0699	83.8395	38.9526	5.8937	5.15716	84.2467	38.7807	5.8962
												33.4806	5.09508	83.2411	39.1331	5.92345	5.18394	83.494	39.0377	5.92602
												33.514	5.09508	83.7419	39.0007	5.95324	5.18394	83.879	39.0196	5.95589
												33.5473	5.09508	84.3715	38.773	5.98318	5.18394	84.5578	38.8854	5.98592
												33.5806	5.12228	83.6296	39.2303	6.01321	5.20961	83.9113	39.3384	6.01604
												33.614	5.12228	84.3655	39.0469	6.04336	5.20961	84.5111	38.995	6.04608
												33.6473	5.12228	85.0633	39.0279	6.07348	5.21083	85.2459	38.9455	6.07653
												33.6806	5.14919	84.208	39.1948	6.10382	5.23599	84.5024	39.0875	6.10696
												33.714	5.14919	85.1009	39.2135	6.13427	5.23599	85.0842	38.8872	6.1375
												33.7473	5.14919	85.4532	38.9525	6.16475	5.26263	85.7295	39.0639	6.16807
												33.7806	5.17681	84.825	39.1554	6.19541	5.26267	85.3893	39.0141	6.19881
												33.814	5.17681	85.6488	39.0698	6.22616	5.26267	86.0123	38.7518	6.22964
												33.8473	5.19574	86.2822	39.0564	6.25702	5.2887	86.0229	39.0956	6.26058
												33.8806	5.20465	85.333	39.2818	6.28791	5.2887	85.951	38.8995	6.29157
												33.914	5.20465	86.3352	38.8569	6.31898	5.2887	86.9718	38.744	6.32271
												33.9473	5.2301	86.7819	38.9196	6.35014	5.31464	86.3068	38.8822	6.35396
												33.9806	5.23026	86.2085	38.9449	6.38136	5.31464	87.0642	38.9125	6.38526
												34.014	5.23026	86.9665	39.0156	6.41273	5.31464	87.8208	38.7695	6.41671
												34.0473	5.25773	86.7276	39.1426	6.4442	5.3429	86.7041	38.9922	6.44828
												34.0806	5.25773	86.9662	38.9637	6.4758	5.3429	87.478	38.7009	6.47996
												34.114	5.25773	87.9588	38.9075	6.50822	5.35197	88.2771	38.8888	6.51166
												34.1473	5.28367	87.3545	39.1226	6.54002	5.3697	87.6279	38.8722	6.54355
												34.1806	5.28367	87.9919	38.9049	6.57192	5.3697	88.62	38.7284	6.57553
												34.214	5.28708	88.7559	38.7416	6.60386	5.39582	88.6262	39.0088	6.60758
												34.2473	5.31078	87.7887	38.8885	6.63597	5.39582	88.5862	38.8492	6.63977
												34.2806	5.31078	88.7251	38.9139	6.6682	5.39582	89.5285	38.701	6.67208
												34.314	5.33437	88.8531	39.0068	6.70054	5.42233	88.7285	38.8035	6.70447
												34.3473	5.33437	88.9223	38.8376	6.73291	5.42233	89.6698	38.9932	6.73695
												34.3806	5.33437	89.5913	38.6781	6.76545	5.44505	90.4086	38.7998	6.76959
												34.414	5.363	88.9187	38.9363	6.7981	5.44608	89.7527	38.9218	6.80233
												34.4473	5.363	89.6594	38.9746	6.8308	5.44608	90.7008	38.8004	6.83512
												34.4806	5.38273	90.3028	38.8687	6.86368	5.47487	89.8637	38.9681	6.86809
												34.514	5.38982	89.8065	39.0472	6.89666	5.47487	90.5891	38.83	6.90116
												34.5473	5.38982	90.6335	38.8972	6.92969	5.47487	91.6237	38.5801	6.93426
												34.5806	5.41591	90.4028	38.8385	6.96289	5.50258	90.6599	38.7573	6.96757
												34.614	5.41591	90.6785	38.9041	6.99621	5.50258	91.5894	38.743	7.00098
												34.6473	5.41591	91.6671	38.5315	7.02961	5.52896	92.0218	38.8025	7.03442
												34.6806	5.44216	90.9797	38.9674	7.06309	5.52896	91.674	38.8294	7.06805
												34.714	5.44216	91.9656	38.6884	7.09675	5.52896	92.6009	38.6733	7.10179
												34.7473	5.46828	92.0645	38.7245	7.13051	5.55533	92.1639	38.7455	7.13564
												34.7806	5.46828	91.9782	38.6313	7.16432	5.55533	93.1803	38.7212	7.17036
												34.814	5.46828	93.0549	38.6329	7.19831	5.5863	93.6571	38.8531	7.20444
												34.8473	5.4937	92.2225	38.8962	7.23242	5.5863	92.9391	38.7172	7.23863
												34.8806	5.4937	93.2003	38.6774	7.26656	5.5863	93.8663	38.6254	7.27266
												34.914	5.51949	92.8851	38.8349	7.3009	5.61476	93.8548	38.7214	7.3071
												34.9473	5.51949	93.4039	38.781	7.33532	5.61476	93.8075	38.8187	7.34162
												34.9806	5.54512	94.2289	38.7175	7.36981	5.61476	94.7111	38.5735	7.37619
												35.014	5.54543	93.552	38.7226	7.40447	5.64343	93.9127	38.8083	7.41096
												35.0473	5.54543	94.5208	38.6114	7.43926	5.64343	94.7761	38.5095	7.44585
												35.0806	5.57095	93.9943	38.6575	7.47409	5.67008	95.6343	38.5953	7.48078
												35.114	5.57095	94.9393	38.8398	7.50912	5.67118	94.8612	38.7968	7.5159
												35.1473	5.59631	94.9712	38.9217	7.54426	5.67118	95.8792	38.4796	7.55114
												35.1806	5.59631	95.1011	38.7514	7.57946	5.69752	95.4053	38.8361	7.58642
												35.214	5.61493	96.0747	38.3745	7.61482	5.69752	95.9937	38.5655	7.6219
												35.2473	5.62233	95.525	38.6601	7.65031	5.72432	96.4789	38.5716	7.65748
												35.2806	5.62233	96.5361	38.4781	7.68625	5.72432	96.4276	38.6795	7.69314
												35.314	5.64732	96.2119	38.6933	7.7224	5.72432	97.2246	38.5223	7.72896
												35.3473	5.64732	97.2333	38.5743	7.75825	5.75017	96.7467	38.6682	7.76491
												35.3806	5.67288	96.7673	38.7695	7.79419	5.75017	97.5952	38.5199	7.80092
												35.414	5.67288	97.3816	38.6312	7.83025	5.77494	97.323	38.8315	7.8371
												35.4473	5.69949	97.7003	38.8016	7.86646	5.77494	98.2696	38.3956	7.87343
												35.4806	5.69949	97.5777	38.6402	7.90279	5.80332	97.8269	38.8002	7.90981
												35.514	5.69949	98.5316	38.5729	7.93919	5.80332	98.0527	38.5229	7.94635
												35.5473	5.72563	97.8633	38.5025	7.97576	5.81118	99.1309	38.4049	7.98301
												35.5806	5.72563	98.9084	38.5186	8.01251	5.83063	98.5934	38.3407	8.02051
												35.614	5.75064	98.3397	38.7397	8.04906	5.83063	99.6026	38.3746	8.05744
												35.6473	5.75064	99.401	38.6564	8.086	5.858	98.7906	38.6543	8.09447
												35.6806	5.77783	98.9762	38.6094	8.12301	5.858	99.8015	38.4723	8.1316
												35.714	5.77783	99.4772	38.4413	8.16021	5.88309	99.9102	38.5161	8.16888
												35.7473	5.80528	100.253	38.6696	8.19751	5.88309	100.187	38.5017	8.20629
												35.7806	5.80529	99.7579	38.5177	8.23489	5.91295	100.38	38.5635	8.24377
												35.814	5.80529	100.976	38.5829	8.27246	5.91295	100.432	38.5889	8.28144
												35.8473	5.83217	100.452	38.6094	8.31014	5.91295	101.282	38.4726	8.31923
												35.8806	5.83217	101.412	38.3924	8.34789	5.93897	100.898	38.3569	8.35709
												35.914	5.8581	100.848	38.5786	8.38584	5.93897	101.704	38.5157	8.39514
												35.9473	5.8581	101.742	38.2682	8.42392	5.96669	101.289	38.7	8.4333
												35.9806	5.88529	101.576	38.2912	8.46203	5.96669	101.906	38.6142	8.47145
												36.014	5.88529	102.075	38.3924	8.50035	5.99234	102.137	38.4577	8.50986
												36.0473	5.91217	102.58	38.7254	8.5388	5.99234	102.395	38.3673	8.54843
												36.0806	5.91217	102.396	38.1646	8.57734	6.02033	102.562	38.5713	8.58705
												36.114	5.9245	103.42	38.4497	8.61604	6.02033	102.528	38.3941	8.62585
												36.1473	5.93981	102.832	38.6444	8.65486	6.03345	103.59	38.3719	8.6648
												36.1806	5.93981	103.896	38.2273	8.69378	6.04925	102.944	38.3412	8.70381
												36.214	5.96577	103.293	38.4702	8.73287	6.04925	104.042	38.3801	8.74302
												36.2473	5.96577	104.366	38.4537	8.77211	6.07771	103.419	38.5711	8.7823
												36.2806	5.99016	104.022	38.3261	8.8114	6.07771	104.401	38.3637	8.82175
												36.314	5.99016	105.007	38.0759	8.8509	6.10282	104.022	38.4317	8.86136
												36.3473	6.01522	104.43	38.3694	8.8912	6.10282	104.868	38.3147	8.90102
												36.3806	6.01522	105.603	38.1386	8.93103	6.1309	104.39	38.2151	8.94088
												36.414	6.04345	105.082	38.5283	8.97091	6.1309	105.516	38.3511	8.98087
												36.4473	6.04345	106.066	38.3473	9.01077	6.15952	105.702	38.2081	9.02094
												36.4806	6.07083	105.679	38.3486	9.05093	6.15952	105.547	38.4137	9.0612
												36.514	6.07083	107.919	39.1193	9.0909	6.18344	108.178	39.2824	9.10127
												36.5473	6.0968	107.854	38.9746	9.13039	6.18624	108.14	38.9756	9.14086
												36.5806	6.0968	107.815	38.6794	9.17008	6.18624	108.075	38.9582	9.18066
												36.614	6.12083	107.077	38.8814	9.20988	6.21084	106.583	38.6786	9.22133
												36.6473	6.12083	107.817	38.7127	9.24978	6.23137	108.067	38.7573	9.26139
												36.6806	6.14742	107.485	38.8902	9.28985	6.23986	107.423	38.6791	9.30159
												36.714	6.14742	108.43	38.5829	9.32986	6.23986	108.662	38.5894	9.34184
												36.7473	6.17315	108.071	38.5137	9.37021	6.26573	107.773	38.9549	9.3823
												36.7806	6.17315	108.914	38.4399	9.41069	6.26573	109.057	38.5232	9.42289
												36.814	6.19995	108.629	38.7156	9.45125	6.29296	108.417	38.7568	9.46355
												36.8473	6.19995	109.54	38.3197	9.49203	6.29296	109.516	38.2824	9.50439
												36.8806	6.22529	109.152	38.3318	9.53291	6.32009	108.813	38.4415	9.54534
												36.914	6.22529	110.089	38.2947	9.57387	6.32009	110.052	38.4299	9.58648
												36.9473	6.25056	109.732	38.4172	9.61502	6.34814	109.614	38.5276	9.62776
												36.9806	6.25056	110.626	38.2034	9.65694	6.34814	110.466	38.3132	9.66908
												37.014	6.27574	110.37	38.3347	9.69838	6.37407	109.848	38.5289	9.7106
												37.0473	6.27574	111.458	38.2935	9.73998	6.37407	110.949	38.1051	9.75229
												37.0806	6.3018	110.787	38.3232	9.78141	6.40249	110.857	38.5031	9.79407
												37.114	6.3018	112.019	38.1728	9.82327	6.40249	111.544	38.47	9.83604
												37.1473	6.32641	111.53	38.3446	9.86526	6.42935	111.495	38.2621	9.87857
												37.1806	6.32641	112.557	38.1924	9.90703	6.42935	112.187	38.0931	9.92084
												37.214	6.35383	111.967	38.2925	9.9493	6.45734	111.658	38.3051	9.96322
												37.2473	6.35383	113.011	38.0614	9.99165	6.45734	112.653	38.1877	10.0057
												37.2806	6.38129	112.497	38.3106	10.0342	6.48351	112.417	38.1488	10.0484
												37.314	6.38129	113.539	38.1214	10.0769	6.48351	113.389	38.1704	10.0911
												37.3473	6.40872	113.288	38.179	10.1205	6.5102	112.906	38.416	10.1341
												37.3806	6.40872	114.556	38.1789	10.1635	6.5102	113.704	38.164	10.1772
												37.414	6.43568	113.997	38.0384	10.2065	6.5369	113.583	38.2273	10.2204
												37.4473	6.44872	115.021	38.0623	10.2498	6.5369	114.502	38.3107	10.2638
												37.4806	6.46279	114.309	37.916	10.2932	6.56445	113.973	38.1042	10.3073
												37.514	6.48856	115.49	38.0588	10.3367	6.56445	115.177	38.052	10.3509
												37.5473	6.48875	115.05	38.1156	10.3804	6.59049	114.565	38.3179	10.3947
												37.5806	6.51637	115.91	38.1602	10.4242	6.59049	115.685	38.1835	10.4384
												37.614	6.51637	115.766	38.14	10.4682	6.61896	115.038	38.0877	10.4825
												37.6473	6.54197	115.956	38.0104	10.5124	6.6258	116.55	38.094	10.5267
												37.6806	6.54197	116.306	37.9855	10.5566	6.64573	115.803	38.2102	10.5711
												37.714	6.56982	116.166	38.2482	10.601	6.67167	116.719	38.1547	10.6157
												37.7473	6.56982	117.119	38.1826	10.6456	6.67198	116.528	38.3628	10.6611
												37.7806	6.59656	116.54	38.1712	10.6903	6.69801	117.197	38.1981	10.706
												37.814	6.59656	117.623	37.8311	10.7352	6.69801	117.507	38.3748	10.7509
												37.8473	6.62169	117.364	38.0765	10.7802	6.72485	117.279	38.2903	10.7961
												37.8806	6.62169	118.43	37.8741	10.8253	6.72485	118.003	38.0808	10.8414
												37.914	6.64824	117.884	37.9629	10.8706	6.75395	117.498	38.221	10.8868
												37.9473	6.67573	118.877	38.1156	10.9161	6.75395	118.715	37.985	10.9324
												37.9806	6.67582	118.67	37.8521	10.9617	6.77888	118.387	37.976	10.9781
												38.014	6.70177	118.982	37.9755	11.0075	6.77888	119.549	38.0899	11.024
												38.0473	6.70177	119.487	37.8939	11.0534	6.8056	119.136	37.9749	11.07
												38.0806	6.72685	119.24	38.1106	11.0995	6.83263	120.216	38.2702	11.1161
												38.114	6.72685	120.474	38.0602	11.1457	6.83291	120.01	38.1825	11.1625
												38.1473	6.75465	120.005	37.7956	11.1928	6.85971	120.084	37.9581	11.209
												38.1806	6.76702	121.315	37.9251	11.2394	6.85971	120.487	37.831	11.2557
												38.214	6.78466	120.65	37.9306	11.2861	6.88696	120.431	38.1551	11.3025
												38.2473	6.79379	121.956	37.9444	11.3327	6.88696	121.311	38.1074	11.3495
												38.2806	6.81221	121.433	37.7174	11.3797	6.91569	121.079	37.8755	11.3966
												38.314	6.83988	121.921	38.2207	11.4268	6.91569	121.986	37.6896	11.4439
												38.3473	6.83988	122.055	37.8498	11.4742	6.9417	121.662	38.0875	11.4914
												38.3806	6.86639	122.098	37.8287	11.5216	6.96872	123.025	38.1743	11.5389
												38.414	6.86639	123.007	38.0585	11.5693	6.969	122.552	37.834	11.5868
												38.4473	6.8931	122.495	37.7285	11.6173	6.99456	122.588	38.0656	11.6354
												38.4806	6.89387	123.733	37.8863	11.6649	6.99456	123.972	37.936	11.6835
												38.514	6.91908	123.312	37.7471	11.713	7.02265	123.297	38.029	11.7317
												38.5473	6.94647	123.812	37.8281	11.7613	7.02265	124.732	37.7273	11.7802
												38.5806	6.94647	124.315	37.6901	11.8097	7.05023	124.218	37.8317	11.8288
												38.614	6.97315	124.045	37.8909	11.8591	7.07639	124.812	38.1113	11.8775
												38.6473	6.97315	125.185	37.7323	11.9079	7.07642	124.986	38.0826	11.9264
												38.6806	7.00237	124.901	38.0384	11.9568	7.10369	124.843	37.7892	11.9754
												38.714	7.01918	126.075	37.8653	12.0059	7.10369	125.967	37.7362	12.0247
												38.7473	7.02736	125.756	37.7499	12.0552	7.13118	125.27	37.7858	12.074
												38.7806	7.05325	125.784	38.0025	12.1046	7.14835	126.593	37.9526	12.1236
												38.814	7.05325	126.706	37.5084	12.1542	7.15854	125.905	37.9471	12.1732
												38.8473	7.08022	126.229	37.886	12.2039	7.18538	126.52	38.0348	12.2231
												38.8806	7.10631	127.384	37.6129	12.2538	7.18538	127.056	37.997	12.2732
												38.914	7.10648	126.949	37.5931	12.3039	7.21102	126.887	37.858	12.3234
												38.9473	7.13309	126.957	37.6304	12.3541	7.23789	127.807	37.8342	12.3738
												38.9806	7.13309	128.093	37.7435	12.4043	7.23823	127.752	38.0299	12.4243
												39.014	7.15909	127.739	37.6262	12.4549	7.26674	127.738	37.8847	12.4751
												39.0473	7.18511	128.162	37.7539	12.5056	7.26674	128.814	38.0299	12.5259
												39.0806	7.18511	128.965	37.7245	12.5566	7.29353	128.372	37.8924	12.577
												39.114	7.21215	128.627	37.4223	12.6081	7.29869	130.067	37.4615	12.6283
												39.1473	7.23786	130.108	37.2565	12.6594	7.32144	129.806	37.3142	12.6797
												39.1806	7.23827	130.189	37.1142	12.7107	7.3474	129.738	37.2363	12.732
												39.214	7.26597	130.094	37.032	12.7624	7.3474	131.155	37.2468	12.7838
												39.2473	7.26597	131.099	36.8055	12.8142	7.37506	130.656	37.1502	12.8357
												39.2806	7.29195	130.94	36.5705	12.8659	7.40082	131.842	36.9809	12.8878
												39.314	7.31951	131.554	36.5897	12.9181	7.40085	131.878	36.8127	12.94
												39.3473	7.31951	131.905	36.3012	12.9703	7.429	131.518	36.5391	12.9924
												39.3806	7.34625	131.463	36.2368	13.0228	7.429	132.768	36.4857	13.045
												39.414	7.37105	132.641	36.0172	13.0762	7.45554	132.484	36.4648	13.0978
												39.4473	7.3712	132.977	35.7788	13.1291	7.48406	132.672	36.1471	13.1506
												39.4806	7.39686	132.687	35.8216	13.182	7.48406	133.334	36.0549	13.2039
												39.514	7.42146	133.956	35.6466	13.2353	7.51332	132.744	36.0345	13.2572
												39.5473	7.42159	133.995	35.4187	13.2885	7.5273	134.419	35.741	13.3107
												39.5806	7.44672	133.537	35.2194	13.3421	7.53911	134.221	35.7133	13.3644
												39.614	7.47456	134.421	35.3755	13.3958	7.56608	134.02	35.7984	13.4182
												39.6473	7.47456	134.848	34.9329	13.4497	7.56608	135.453	35.2471	13.4723
												39.6806	7.50202	134.68	34.9743	13.5037	7.59514	134.967	35.0459	13.5265
												39.714	7.52779	135.929	34.7041	13.558	7.62193	135.466	35.2032	13.5809
												39.7473	7.52802	135.773	34.6019	13.6124	7.62193	136.295	34.9027	13.6362
												39.7806	7.55547	135.672	34.6092	13.667	7.64921	135.658	34.6872	13.691
												39.814	7.58106	136.928	34.4015	13.7223	7.67837	136.813	34.855	13.7458
												39.8473	7.58129	136.982	34.1138	13.7773	7.67837	136.93	34.341	13.801
												39.8806	7.60952	136.763	34.0532	13.8324	7.70615	136.59	34.4461	13.8563
												39.914	7.63454	137.762	34.14	13.8878	7.73256	137.86	34.2421	13.9119
												39.9473	7.63494	137.812	33.8547	13.9433	7.73283	137.791	34.1164	13.9674
												39.9806	7.6611	137.827	33.8426	13.999	7.75923	137.525	34.1263	14.0233
												40.014	7.68624	138.268	33.5586	14.0549	7.78514	138.499	33.9692	14.0793
												40.0473	7.68624	139.062	33.568	14.111	7.78515	138.785	33.5346	14.1357
												40.0806	7.71211	138.824	33.5678	14.1672	7.81349	138.767	33.6923	14.1925
												40.114	7.73792	138.949	33.1703	14.2237	7.84015	139.479	33.871	14.2489
												40.1473	7.75806	140.293	33.2249	14.2803	7.8402	140.009	33.3122	14.3058
												40.1806	7.76571	140.27	32.8768	14.3372	7.86585	139.719	33.2566	14.3627
												40.214	7.79212	140.198	32.8941	14.3941	7.89148	140.002	33.1965	14.4199
												40.2473	7.81803	141.091	32.7775	14.4514	7.89148	141.094	32.6956	14.4772
												40.2806	7.81815	141.526	32.543	14.5088	7.91935	141.093	32.6359	14.5348
												40.314	7.84657	141.009	32.6787	14.5666	7.94805	141.157	32.9712	14.593
												40.3473	7.87173	142.118	32.602	14.6249	7.94805	142.505	32.4778	14.651
												40.3806	7.87173	142.929	32.0775	14.6829	7.97543	141.987	32.3941	14.7091
												40.414	7.9011	142.52	31.9355	14.7411	8.00126	141.976	32.1407	14.7675
												40.4473	7.92794	142.696	32.0264	14.799	8.02871	143.229	32.0754	14.826
												40.4806	7.92794	143.708	31.8535	14.8576	8.0289	143.286	31.8982	14.8848
												40.514	7.95642	143.431	31.4849	14.9163	8.05488	142.79	31.4474	14.9436
												40.5473	7.98634	143.416	31.3789	14.9753	8.08268	143.286	31.8477	15.0028
												40.5806	7.98634	144.895	31.2515	15.0352	8.08268	144.254	31.3949	15.0621
												40.614	8.01316	144.538	31.1779	15.0946	8.10967	144.455	31.4558	15.1215
												40.6473	8.04055	144.74	30.9336	15.1537	8.13727	144.145	31.2679	15.1813
												40.6806	8.06393	146.24	30.7788	15.2136	8.16365	145.832	31.0758	15.2418
												40.714	8.06567	146.063	30.6595	15.2734	8.16398	145.597	30.5402	15.302
												40.7473	8.0967	145.779	30.6657	15.3335	8.19177	145.675	30.6786	15.3622
												40.7806	8.12179	146.664	30.4618	15.3939	8.21918	146.146	30.4368	15.4227
												40.814	8.12179	147.233	30.0322	15.4552	8.21918	146.787	30.2001	15.4834
												40.8473	8.14676	147.521	30.1749	15.516	8.24764	146.531	30.0941	15.5443
												40.8806	8.17493	147.215	30.1421	15.5769	8.27522	146.834	30.377	15.6054
												40.914	8.20391	147.774	29.5379	15.6381	8.29365	147.629	30.0841	15.6667
												40.9473	8.20391	148.619	29.5247	15.6994	8.30325	148.211	29.5955	15.7282
												40.9806	8.23241	148.466	29.4968	15.761	8.33172	147.827	29.7126	15.7905
												41.014	8.25738	148.399	29.2692	15.8227	8.35981	148.332	29.5665	15.8525
												41.0473	8.28418	149.659	29.0916	15.8846	8.35981	149.724	29.3203	15.9146
												41.0806	8.28418	150.209	28.9685	15.9469	8.38842	149.13	29.1049	15.977
												41.114	8.31312	149.728	28.8389	16.0092	8.41404	149.097	29.1599	16.0395
												41.1473	8.33961	149.85	28.766	16.0719	8.44051	150.036	28.889	16.1022
												41.1806	8.36512	151.176	28.7941	16.1346	8.44051	150.79	28.7422	16.1652
												41.214	8.36532	151.445	28.2874	16.1977	8.46811	150.562	28.3122	16.2284
												41.2473	8.3907	151.744	28.1995	16.2616	8.49489	150.786	28.5011	16.2918
												41.2806	8.41801	151.275	28.3738	16.325	8.52245	150.743	28.358	16.3553
												41.314	8.44567	151.857	27.7332	16.3887	8.52609	151.881	27.881	16.4192
												41.3473	8.44644	153.011	27.6019	16.4525	8.54933	152.266	27.852	16.4839
												41.3806	8.47337	153.024	27.3888	16.5167	8.57668	152.047	27.6729	16.5481
												41.414	8.50138	152.676	27.334	16.5809	8.6044	151.979	27.927	16.6127
												41.4473	8.52551	153.036	27.4451	16.6454	8.63004	153.087	27.7259	16.6773
												41.4806	8.55222	153.829	26.9868	16.7101	8.63153	153.571	27.0682	16.7422
												41.514	8.55227	154.862	26.4984	16.7756	8.65917	153.142	26.7893	16.8073
												41.5473	8.5783	154.729	26.3878	16.8408	8.68844	153.231	27.1661	16.8725
												41.5806	8.60336	154.798	26.0307	16.9059	8.71495	154.321	26.8144	16.9381
												41.614	8.62989	154.944	26.6054	16.9715	8.71503	154.864	26.6524	17.0039
												41.6473	8.6556	154.859	26.8753	17.0373	8.74057	155.321	26.2551	17.0699
												41.6806	8.68206	155.3	28.6016	17.1033	8.76756	155.332	26.2499	17.1367
												41.714	8.68219	156.058	30.3236	17.1696	8.79341	154.793	27.4186	17.2031
												41.7473	8.70831	155.852	31.2376	17.236	8.82029	154.866	29.3428	17.2698
												41.7806	8.73387	155.748	33.0983	17.3026	8.84541	155.607	31.1885	17.3366
												41.814	8.75905	155.737	33.7737	17.3696	8.84557	156.216	32.3375	17.4038
												41.8473	8.78694	155.689	34.7902	17.4376	8.87477	156.121	33.6355	17.471
												41.8806	8.81375	156.107	35.5835	17.505	8.90107	155.668	34.5207	17.539
												41.914	8.8206	157.666	36.1645	17.5725	8.92855	156.069	35.4584	17.6069
												41.9473	8.8409	157.743	36.7771	17.6402	8.9566	155.899	35.9578	17.6748
												41.9806	8.86836	157.903	37.5898	17.7083	8.9845	157.159	36.9417	17.7429
												42.014	8.89339	157.695	37.303	17.7765	8.98476	157.94	36.5165	17.8114
												42.0473	8.91848	157.785	37.7434	17.8448	9.01312	157.679	37.2824	17.88
												42.0806	8.94565	157.714	37.7244	17.9137	9.04345	157.098	37.8967	17.949
												42.114	8.97276	157.605	38.2972	17.9826	9.07245	156.783	37.8852	18.0181
												42.1473	8.99999	157.663	38.5999	18.0519	9.09834	155.782	37.9342	18.0874
												42.1806	9.02682	157.265	38.5176	18.1212	9.12611	157.937	37.839	18.157
												42.214	9.02685	159.841	37.5756	18.1917	9.12613	159.788	37.8693	18.2276
												42.2473	9.05186	160.477	37.9784	18.2616	9.15375	159.201	37.4909	18.2976
												42.2806	9.07833	160.492	37.8356	18.3317	9.17991	159.855	37.8301	18.368
												42.314	9.10574	160.728	38.3577	18.4019	9.20745	160.467	38.1167	18.4384
												42.3473	9.1325	161.709	38.238	18.4725	9.20745	161.828	37.8727	18.5091
												42.3806	9.13262	162.642	38.5058	18.5433	9.2334	161.989	37.9323	18.5802
												42.414	9.15819	162.883	38.1068	18.6142	9.26038	162.218	38.4073	18.6514
												42.4473	9.18809	162.305	38.2091	18.6856	9.28605	162.444	38.0819	18.7227
												42.4806	9.20195	163.988	37.9164	18.757	9.30111	163.589	37.8871	18.7946
												42.514	9.21649	164.571	37.8786	18.829	9.3134	164.019	38.1436	18.8672
												42.5473	9.24131	168.172	38.4945	18.9011	9.34109	167.851	38.0362	18.939
												42.5806	9.26745	168.039	37.8381	18.9719	9.36721	167.719	38.6293	19.01
												42.614	9.29622	167.902	37.26	19.043	9.39274	167.587	37.9831	19.0812
												42.6473	9.29643	167.172	37.0011	19.1142	9.39292	167.139	37.6413	19.1527
												42.6806	9.3213	166.559	36.7496	19.1857	9.42058	167.055	37.4124	19.2244
												42.714	9.34886	166.581	36.9261	19.2575	9.44735	166.758	36.7029	19.2963
												42.7473	9.3767	168.283	36.1967	19.3294	9.47481	167.172	36.4513	19.3686
												42.7806	9.3767	168.477	35.4066	19.4017	9.47481	168.832	35.6483	19.4415
												42.814	9.40558	168.39	35.3878	19.4742	9.50112	168.292	35.4265	19.5141
												42.8473	9.43227	168.431	34.5852	19.5468	9.5297	168.598	35.0839	19.5871
												42.8806	9.4577	170.201	33.9327	19.6206	9.55558	168.717	35.0516	19.6602
												42.914	9.45899	170.348	33.7413	19.6938	9.55558	170.599	34.3597	19.7336
												42.9473	9.48595	170.412	33.4845	19.7672	9.58476	170.253	34.1097	19.8073
												42.9806	9.51312	170.141	33.052	19.8409	9.61034	170.063	33.4156	19.8812
												43.014	9.53844	170.651	32.454	19.9149	9.63794	169.8	32.7904	19.9552
												43.0473	9.55631	171.686	32.0709	19.9891	9.65917	171.668	32.8308	20.0296
												43.0806	9.56367	172.433	31.3801	20.0634	9.66583	171.858	32.1041	20.1043
												43.114	9.58874	172.182	31.016	20.1381	9.69265	172.142	32.0175	20.1799
												43.1473	9.6149	172.091	30.7028	20.213	9.71963	171.606	31.4702	20.2551
												43.1806	9.64331	172.14	30.4272	20.2881	9.74555	172.621	31.2597	20.3305
												43.214	9.65652	173.641	29.7656	20.3644	9.74555	173.688	30.5065	20.4061
												43.2473	9.67091	173.961	29.5563	20.4401	9.77292	173.839	30.2696	20.482
												43.2806	9.69612	173.876	29.3422	20.5158	9.79968	173.425	29.7994	20.5582
												43.314	9.72064	174.239	28.4895	20.592	9.82586	173.912	29.2738	20.6346
												43.3473	9.74849	174.011	28.3055	20.6685	9.85216	174.519	28.7816	20.7117
												43.3806	9.77566	175.117	27.6908	20.7451	9.86031	175.575	28.5143	20.7887
												43.414	9.77588	175.725	27.5684	20.822	9.87843	175.975	28.0658	20.8658
												43.4473	9.80085	176.026	27.1161	20.8993	9.90508	175.518	27.5099	20.9432
												43.4806	9.82756	175.759	26.7277	20.9775	9.93324	175.513	27.6757	21.0207
												43.514	9.85362	175.766	26.0709	21.0552	9.95925	176.109	27.186	21.0987
												43.5473	9.87915	176.375	25.9697	21.1331	9.98575	176.893	26.6675	21.1769
												43.5806	9.90623	177.468	25.0197	21.2115	9.98603	177.84	25.6428	21.2553
												43.614	9.90652	177.576	24.542	21.2899	10.0118	177.97	25.3365	21.3341
												43.6473	9.93217	177.99	24.2343	21.3687	10.0373	177.621	25.1196	21.4133
												43.6806	9.96001	177.73	23.8077	21.4481	10.065	177.736	25.071	21.4925
												43.714	9.98589	177.96	22.8952	21.527	10.0926	178.221	23.778	21.5728
												43.7473	10.0128	178.412	22.5898	21.6065	10.0926	179.531	23.8561	21.6527
												43.7806	10.031	179.589	21.7332	21.6872	10.1213	180.019	22.8645	21.7327
												43.814	10.0389	179.877	21.2592	21.7673	10.1466	179.847	22.5022	21.813
												43.8473	10.0646	180	21.2614	21.8473	10.1751	179.571	22.1388	21.8935
												43.8806	10.0915	180.212	21.44	21.9279	10.2025	179.791	22.1654	21.9744
												43.914	10.1178	180.141	20.2648	22.0095	10.2283	181.234	21.6909	22.0555
												43.9473	10.1415	180.488	19.245	22.0907	10.2418	181.529	21.4012	22.1369
												43.9806	10.1687	180.245	19.2603	22.1721	10.2532	181.964	20.4248	22.2182
												44.014	10.1966	181.88	18.7656	22.2538	10.2827	181.946	19.9919	22.3005
												44.0473	10.1969	182.33	18.4944	22.3357	10.3111	181.992	20.0986	22.3835
												44.0806	10.2228	182.439	18.1158	22.4181	10.3373	181.911	19.1753	22.466
												44.114	10.2507	182.613	17.3156	22.5006	10.3624	182.546	18.5941	22.5487
												44.1473	10.2781	182.552	17.2528	22.5833	10.392	183.085	17.9091	22.6318
												44.1806	10.3039	182.718	16.1439	22.6664	10.3924	183.713	17.3327	22.7151
												44.214	10.3308	183.045	15.9135	22.7498	10.4196	183.802	17.1004	22.7987
												44.2473	10.3558	183.67	15.3139	22.8343	10.4454	183.765	17.5816	22.8825
												44.2806	10.3809	184.37	15.2768	22.9181	10.4717	183.642	16.2878	22.9668
												44.314	10.3815	184.75	14.2423	23.0023	10.5025	183.378	15.6111	23.0511
												44.3473	10.4065	185.25	14.1412	23.0873	10.5285	184.715	14.6246	23.1367
												44.3806	10.4313	185.269	13.6392	23.1716	10.5521	185.179	15.2705	23.2216
												44.414	10.4572	185.322	13.4453	23.2571	10.5545	185.555	14.1834	23.3069
												44.4473	10.4827	185.707	12.3484	23.3424	10.5809	185.702	13.7667	23.3925
												44.4806	10.5103	185.235	11.911	23.428	10.6092	185.557	13.0305	23.4783
												44.514	10.5356	185.542	10.9918	23.5139	10.6351	186.312	13.2491	23.5644
												44.5473	10.5622	185.559	10.5287	23.6001	10.6619	185.45	12.6029	23.6508
												44.5806	10.5887	185.686	10.195	23.6865	10.6902	185.917	11.7883	23.7376
												44.614	10.617	186.474	9.51354	23.7739	10.72	186.516	11.3671	23.8246
												44.6473	10.6303	187.494	9.40057	23.8609	10.7342	187.843	11.3905	23.9121
												44.6806	10.645	187.456	9.09706	23.9483	10.7468	187.424	10.6531	23.9996
												44.714	10.6708	187.961	8.58849	24.0359	10.7735	188.023	10.0063	24.0883
												44.7473	10.6979	187.674	8.09298	24.1238	10.7994	187.84	9.55059	24.1765
												44.7806	10.7256	187.648	7.99896	24.2119	10.8301	187.886	9.15466	24.2649
												44.814	10.7515	187.591	7.59128	24.3005	10.857	188.056	8.90331	24.3541
												44.8473	10.7765	187.714	7.218	24.3893	10.8846	187.72	7.82589	24.4431
												44.8806	10.8017	187.898	9.51653	24.4701	10.9087	188.862	7.95682	24.5324
												44.914	10.8283	187.493	5.73181	24.5593	10.9299	186.273	9.34183	24.613
												44.9473	10.8552	187.011	5.70755	24.6483	10.9577	185.255	7.1064	24.7026
												44.9806	10.882	186.843	4.68063	24.7374	10.9859	185.086	5.95827	24.7922
												45.014	10.9078	188.757	4.75117	24.8266	11.0116	187.512	5.38336	24.8818
												45.0473	10.9345	188.975	4.01667	24.9157	11.038	189.244	4.94218	24.9714
												45.0806	10.9579	189.626	3.20346	25.0048	11.063	189.783	4.60119	25.061
												45.114	10.9613	189.944	3.03852	25.0939	11.0645	190.492	4.52817	25.1507
												45.1473	10.9883	189.847	2.94464	25.183	11.0914	190.23	3.7307	25.2403
												45.1806	11.0155	189.652	2.5882	25.2721	11.1198	190.178	3.30232	25.3299
												45.214	11.0426	189.88	2.38758	25.3613	11.1463	190.315	3.10185	25.4195
												45.2473	11.0677	189.681	2.26158	25.4504	11.1744	190.043	3.01562	25.509
												45.2806	11.0928	189.833	2.21475	25.5395	11.2011	189.509	2.53728	25.5984
												45.314	11.1179	189.645	1.9772	25.6287	11.2287	189.539	2.02688	25.6883
												45.3473	11.1459	189.186	1.53026	25.7186	11.2559	189.402	1.84896	25.7779
												45.3806	11.1735	189.21	1.47891	25.8079	11.2839	190.269	1.70985	25.8684
												45.414	11.1998	188.959	1.1906	25.897	11.3111	190.081	1.37857	25.958
												45.4473	11.2251	189.272	0.836792	25.9861	11.3228	191.395	1.58879	26.0476
												45.4806	11.2521	189.099	0.698708	26.0751	11.339	191.05	1.20791	26.1373
												45.514	11.277	189.387	0.800867	26.1643	11.3653	190.744	1.05316	26.2269
												45.5473	11.3046	189.412	0.707087	26.2535	11.3938	190.745	1.04525	26.3165
												45.5806	11.3326	190.096	0.529012	26.3426	11.4208	190.097	0.997879	26.4061
												45.614	11.337	189.89	0.510812	26.4325	11.4474	189.809	0.604868	26.4965
												45.6473	11.36	189.904	0.326562	26.5216	11.4755	189.345	0.614733	26.5856
												45.6806	11.3879	189.608	0.29172	26.6107	11.5032	189.164	0.749538	26.6758
												45.714	11.4152	189.437	0.202437	26.6999	11.53	189.333	0.565142	26.7654
												45.7473	11.4428	188.824	0.159726	26.7891	11.5576	189.747	0.52325	26.855
												45.7806	11.4699	188.4	0.113044	26.8782	11.584	189.963	0.355923	26.9446
												45.814	11.495	188.333	0.113536	26.9673	11.5847	190.115	0.264096	27.0342
												45.8473	11.5226	188.063	0.126557	27.0572	11.6132	190.306	0.272225	27.1239
												45.8806	11.5478	187.788	0.0583446	27.1463	11.6399	189.887	0.262529	27.2143
												45.914	11.5734	187.711	0.0360496	27.2355	11.6683	189.428	0.216583	27.3039
												45.9473	11.6012	187.315	0.0460503	27.3246	11.6957	188.898	0.156708	27.3935
												45.9806	11.6286	187.668	0.0133719	27.4137	11.723	188.407	0.153351	27.4831
												46.014	11.6533	186.944	0.019699	27.5028	11.7514	188.241	0.105256	27.573
												46.0473	11.6787	187.043	0.0150546	27.5919	11.7782	188.513	0.11893	27.6624
												46.0806	11.7035	186.597	0.012532	27.6815	11.8054	188.475	0.054776	27.7519
												46.114	11.7291	186.273	-0.018397	27.7711	11.8313	188.099	0.075397	27.8423
												46.1473	11.7541	186.252	-0.0114332	27.8602	11.8598	187.855	0.0410907	27.9319
												46.1806	11.7802	186.281	-0.0258125	27.9493	11.8712	188.304	0.0337099	28.0215
												46.214	11.8099	185.767	-0.0170831	28.0384	11.8866	188.326	0.0425072	28.1112
												46.2473	11.8101	186.255	-0.0268146	28.1275	11.9146	188.252	0.0146489	28.2008
												46.2806	11.8385	185.455	-0.0373619	28.2167	11.9422	187.377	0.0563912	28.2904
												46.314	11.8664	185.044	-0.0449704	28.3059	11.9697	187.493	0.0290977	28.38
												46.3473	11.8923	184.58	-0.0455184	28.395	11.9977	187.099	0.0199353	28.4705
												46.3806	11.9181	184.309	-0.0352933	28.485	12.0234	185.934	-0.00754704	28.5601
												46.414	11.9439	184.058	-0.0430183	28.5741	12.0501	185.325	-0.00762849	28.6498
												46.4473	11.9688	183.567	-0.0390545	28.6632	12.0777	186.198	0.0104317	28.7394
												46.4806	11.9937	183.286	-0.0402106	28.7524	12.1046	185.13	0.0179111	28.8289
												46.514	12.0191	182.755	-0.0407621	28.8415	12.1328	185.377	0.0168744	28.9185
												46.5473	12.0468	182.417	-0.0399378	28.9306	12.1572	185.91	8.08221e-05	29.0081
												46.5806	12.0745	181.655	-0.0429481	29.0197	12.16	185.843	-0.00314695	29.0981
												46.614	12.1013	181.637	-0.0526123	29.1096	12.1873	185.093	0.000315331	29.1882
												46.6473	12.1268	181.234	-0.0373392	29.1988	12.215	184.692	-0.00300054	29.2778
												46.6806	12.153	180.872	-0.0367808	29.288	12.2422	184.822	0.00209979	29.3674
												46.714	12.1809	180.452	-0.0512306	29.3771	12.2697	184.617	-0.0121522	29.457
												46.7473	12.2082	180.718	-0.0599907	29.4662	12.2966	183.794	-0.0168098	29.5466
												46.7806	12.2327	180.542	-0.0546385	29.5553	12.3267	184.23	-0.0144367	29.6363
												46.814	12.2576	179.834	-0.0321295	29.6445	12.353	184.328	-0.0100457	29.7259
												46.8473	12.2842	179.809	-0.0499716	29.7336	12.379	183.761	-0.0126208	29.8163
												46.8806	12.31	179.52	-0.0434355	29.8235	12.4065	183.289	-0.00441476	29.9059
												46.914	12.3352	179.103	-0.0381992	29.9126	12.4172	184.202	-0.0140126	29.9954
												46.9473	12.3617	178.885	-0.054379	30.0017	12.4425	183.548	-0.0160338	30.085
												46.9806	12.3875	178.692	-0.0452516	30.0908	12.4592	184.663	-0.00810408	30.1748
												47.014	12.4131	177.792	-0.0454805	30.18	12.4857	183.391	-0.00905597	30.2643
												47.0473	12.4383	177.555	-0.0635442	30.2691	12.5141	182.947	-0.00786998	30.3539
												47.0806	12.4641	177.346	-0.0281664	30.3582	12.5417	183.535	-0.0168098	30.4444
												47.114	12.4894	178.382	-0.0290479	30.4482	12.5681	182.928	0.0182657	30.5339
												47.1473	12.5164	176.722	-0.0528669	30.5373	12.5967	182.329	-0.019322	30.6236
												47.1806	12.545	176.031	-0.0551515	30.6263	12.6232	182.503	-0.0259879	30.7132
												47.214	12.5731	176.916	-0.0482772	30.7156	12.6517	181.498	-0.0250058	30.8028
												47.2473	12.5979	176.895	-0.042218	30.8047	12.6788	185.77	0.0982626	30.8924
												47.2806	12.6233	176.337	-0.0365125	30.8938	12.6788	185.839	-0.0101835	30.982
												47.314	12.6488	176.609	-0.0343639	30.9829	12.7074	184.939	-0.0246949	31.072
												47.3473	12.6814	175.774	-0.0402975	31.0726	12.7331	183.984	-0.0161197	31.1621
												47.3806	12.7074	175.378	-0.0496503	31.162	12.7588	183.773	-0.0252131	31.2517
												47.414	12.7354	175.703	-0.045369	31.2511	12.7869	186.737	0.000920292	31.3413
												47.4473	12.7635	175.793	-0.0405924	31.3402	12.8136	185.172	0.0892496	31.4309
												47.4806	12.7924	174.902	-0.054036	31.4293	12.8404	204.683	15.4284	31.5205
												47.514	12.8186	175.24	-0.0683293	31.5185	12.8404	202.515	11.3737	31.6102
												47.5473	12.844	175.037	-0.0441237	31.6076	12.866	201.898	14.8754	31.6998
												47.5806	12.869	174.223	-0.0563495	31.6968	12.8922	198.934	8.92746	31.7902
												47.614	12.8947	175.914	-0.0772321	31.7867	12.9191	200.275	18.7796	31.8798
												47.6473	12.9221	174.899	-0.0446839	31.8758	12.9475	191.071	0.384094	31.9694
												47.6806	12.947	174.745	-0.0623682	31.9649	12.9733	196.78	9.40555	32.059
												47.714	12.9738	174.749	-0.0442555	32.054	12.9815	196.92	3.07612	32.1487
												47.7473	13.002	174.985	-0.0269322	32.1433	13.0071	191.993	0.228399	32.2383
												47.7806	13.0271	178.285	-0.0410114	32.2323	13.0337	200.803	2.99551	32.3279
												47.814	13.0539	177.073	-0.0798472	32.3215	13.0802	192.956	0.0884629	32.4183
												47.8473	13.0806	174.894	-0.0677883	32.4114	13.1058	204.412	14.1816	32.5079
												47.8806	13.1087	174.611	-0.0148334	32.5005	13.1318	193.916	2.21305	32.5975
												47.914	13.1357	188.848	-0.020425	32.5897	13.1585	193.528	0.0383577	32.6872
												47.9473	13.1857	194.25	1.66793	32.6788	13.1588	206.38	14.4805	32.7768
												47.9806	13.1883	191.999	-0.01124	32.7679	13.1866	199.433	1.33607	32.8664
												48.014	13.2155	191.06	0.0106313	32.857	13.212	198.931	3.07784	32.956
												48.0473	13.2406	193.506	2.538	32.9461	13.2385	205.24	13.7659	33.0456
												48.0806	13.2667	199.917	9.57125	33.0357	13.2645	205.774	14.7528	33.1353
												48.114	13.2916	191.29	0.128558	33.1253	13.2922	192.309	0.0289998	33.2258
												48.1473	13.3189	191.846	0.000578626	33.2144	13.3202	201.69	10.0817	33.3154
												48.1806	13.344	201.263	7.69781	33.3035	13.3469	206.398	12.3862	33.405
												48.214	13.344	201.554	8.7582	33.3926	13.3731	204.54	11.521	33.4945
												48.2473	13.3688	191.477	0.009048	33.4817	13.4002	191.221	0.0630721	33.5842
												48.2806	13.4078	192.858	-0.0103358	33.5711	13.4267	205.496	10.3884	33.6739
												48.314	13.4481	193.164	-0.0330654	33.66	13.454	194.339	0.00628292	33.7634
												48.3473	13.474	202.469	3.6542	33.7499	13.481	205.146	10.0364	33.8539
												48.3806	13.4742	204.982	1.64981	33.839	13.5084	206.13	9.71081	33.9434
												48.414	13.4993	199.534	2.75832	33.9281	13.5176	205.354	1.90089	34.033
												48.4473	13.5244	207.385	5.20959	34.0172	13.5606	195.808	0.0639392	34.1227
												48.4806	13.5489	206.731	5.18211	34.1065	13.5884	198.68	6.32086	34.2123
												48.514	13.5737	207.583	5.51138	34.1956	13.5938	206.686	1.02831	34.3019
												48.5473	13.574	208.027	4.80967	34.2847	13.6189	206.77	7.70741	34.3915
												48.5806	13.5992	208.074	4.81561	34.3745	13.64	208.838	8.00802	34.4819
												48.614	13.6262	211.55	0.00229014	34.4626	13.6689	212.361	7.66028	34.5705
												48.6473	13.6531	211.376	-0.0482172	34.5503	13.6945	212.188	-0.0183935	34.6587
												48.6806	13.6799	211.278	2.7631	34.6379	13.7224	189.597	-0.025358	34.7467
												48.714	13.6799	205.962	-0.00693465	34.7255	13.7769	189.283	-0.0281836	34.8348
												48.7473	13.706	206.086	1.52851	34.813	13.7793	212.823	2.84272	34.9228
												48.7806	13.7321	213.838	1.98948	34.9006	13.806	215.045	4.3777	35.0109
												48.814	13.7569	204.179	0.620549	34.9883	13.8336	199.05	-0.0301927	35.0991
												48.8473	13.7828	208.59	1.91205	35.0767	13.8585	206.994	3.70659	35.1879
												48.8806	13.7828	200.766	-0.0420105	35.1642	13.8884	210.663	4.71626	35.276
												48.914	13.8105	207.588	1.41548	35.2518	13.9148	196.899	-0.0329642	35.364
												48.9473	13.8367	208.946	0.0140272	35.3394	13.9419	185.987	-0.0365597	35.4521
												48.9806	13.8614	195.541	-0.0380222	35.4271	13.9677	184.577	-0.0295535	35.5401
												49.014	13.8865	194.941	0.212322	35.5147	13.9961	184.07	-0.0209904	35.6284
												49.0473	13.9127	213.975	0.580598	35.6023	14.023	205.821	0.337956	35.7164
												49.0806	13.9394	213.006	1.01382	35.6906	14.0498	220.029	1.25259	35.8053
												49.114	13.948	211.263	1.44017	35.7782	14.077	214.643	1.855	35.8933
												49.1473	13.9653	210.411	1.67175	35.8659	14.1046	193.697	-0.0458503	35.9815
												49.1806	13.993	209.273	1.58423	35.9535	14.1318	191.074	1.21224	36.0696
												49.214	14.0196	208.751	1.34226	36.041	14.1318	213.517	1.39933	36.1576
												49.2473	14.0475	208.25	1.12486	36.1286	14.1594	197.657	1.00323	36.2457
												49.2806	14.0742	208.204	0.442387	36.2162	14.1862	209.863	1.74036	36.3338
												49.314	14.1013	204.57	0.848186	36.3039	14.2151	210.033	1.65409	36.4226
												49.3473	14.1283	210.214	0.673229	36.3923	14.243	199.421	0.989925	36.5108
												49.3806	14.1536	209.786	0.529769	36.4798	14.2709	195.936	-0.0236488	36.5989
												49.414	14.1797	209.488	0.556985	36.5674	14.2955	195.788	0.56811	36.6869
												49.4473	14.2055	209.728	0.390964	36.655	14.3236	212.974	0.635417	36.775
												49.4806	14.2317	210.388	0.278304	36.743	14.3236	212.91	0.629552	36.863
												49.514	14.2586	210.297	0.308362	36.8303	14.3512	210.88	0.876188	36.9512
												49.5473	14.2865	190.309	-0.0443224	36.9179	14.3787	210.093	0.729719	37.0393
												49.5806	14.3137	185.042	-0.0379569	37.0054	14.4047	210.689	0.790262	37.1282
												49.614	14.3674	208.902	-0.00899395	37.0939	14.4293	210.056	0.568273	37.2168
												49.6473	14.3674	219.416	-0.00809615	37.1825	14.456	210.847	0.502229	37.3064
												49.6806	14.3936	215.646	0.0834916	37.2716	14.4844	210.353	0.442073	37.3963
												49.714	14.4208	213.561	0.07635	37.3607	14.514	210.916	0.260824	37.4857
												49.7473	14.4459	207.488	0.0697786	37.4498	14.5404	210.88	0.320918	37.5753
												49.7806	14.4711	213.056	0.060414	37.5389	14.5681	210.902	0.26392	37.6649
												49.814	14.4984	212.069	0.077706	37.628	14.5952	211.159	0.178708	37.7553
												49.8473	14.5228	211.61	0.0459755	37.7172	14.6233	211	0.187442	37.8449
												49.8806	14.5485	211.692	0.0356289	37.8072	14.6515	210.411	-0.00910573	37.9346
												49.914	14.5734	211.347	0.0128937	37.8963	14.6776	186.179	-0.027011	38.0242
												49.9473	14.5998	211.131	0.0133482	37.9854	14.7044	211.048	-0.00645373	38.1138
												49.9806	14.6259	211.001	-0.00467142	38.0745	14.7325	216.362	0.00889277	38.2034
												50.014	14.6525	211.116	0.00368357	38.1637	14.7604	204.548	0.00897319	38.293
												50.0473	14.679	211.052	-0.02228	38.2528	14.7873	0	-0.05199	38.3828
												50.0806	14.679	196.796	-0.0650301	38.3419	14.8392	218.45	-0.0240145	38.4731
												50.114	14.7342	221.552	-0.044996	38.4319	14.8392	224.036	-0.0166601	38.5627
												50.1473	14.7613	218.78	-0.0301575	38.521	14.8655	216.202	-0.0112958	38.6523
												50.1806	14.7894	213.534	-0.0416241	38.6101	14.8913	211.451	-0.00394071	38.7419
												50.214	14.816	211.345	-0.0361439	38.6993	14.9171	209.343	0.00632458	38.8315
												50.2473	14.8393	210.383	-0.0366251	38.7885	14.9436	208.809	0.00241871	38.9212
												50.2806	14.8671	209.815	-0.0345665	38.8776	14.97	208.768	-0.0126863	39.0108
												50.314	14.8859	210.592	-0.0283855	38.9667	14.9963	208.09	-0.0140962	39.1012
												50.3473	14.9113	210.361	-0.0238321	39.0558	15.0225	208.086	-0.00751553	39.1909
												50.3806	14.936	210.353	-0.0421995	39.1452	15.0506	207.804	-0.0288775	39.2804
												50.414	14.9685	210.158	-0.0417751	39.235	15.0739	208.217	-0.0185889	39.3701
												50.4473	14.9889	209.975	-0.0322427	39.3241	15.0982	207.968	-0.0371245	39.4597
												50.4806	15.0123	209.763	-0.052436	39.4132	15.1256	207.859	-0.0312801	39.5493
												50.514	15.0381	209.595	-0.0428638	39.5023	15.1531	207.728	-0.0349063	39.639
												50.5473	15.0626	209.735	-0.0422045	39.5914	15.1787	207.979	-0.0359623	39.7285
												50.5806	15.0917	209.52	-0.0397028	39.6806	15.2102	208.142	-0.0390283	39.819
												50.614	15.1138	209.456	-0.0330879	39.7697	15.2362	208.494	-0.0360991	39.909
												50.6473	15.1411	209.47	-0.0562398	39.8596	15.2577	208.263	-0.0307955	39.9983
												50.6806	15.1671	209.447	-0.0467126	39.9487	15.2848	207.694	-0.0395905	40.0879
												50.714	15.1943	209.147	-0.0732563	40.0379	15.3163	207.317	-0.0484047	40.1775
												50.7473	15.2165	208.914	-0.0566959	40.127	15.3497	207.304	-0.046843	40.2671
												50.7806	15.2454	208.447	-0.039329	40.2162	15.3549	208.377	-0.0366059	40.3567
												50.814	15.2909	207.815	-0.0642481	40.3052	15.3806	208.091	-0.0367095	40.4464
												50.8473	15.3138	207.205	-0.0499919	40.3943	15.4249	207.051	-0.0367095	40.5368
												50.8806	15.3405	206.353	-0.0451002	40.4843	15.4576	206.32	-0.0528904	40.6264
												50.914	15.3671	206.284	-0.0427171	40.5734	15.4576	207.34	-0.0373921	40.716
												50.9473	15.3919	205.739	-0.039955	40.6626	15.5021	205.312	-0.0524365	40.8056
												50.9806	15.4186	205.161	-0.0568456	40.7517	15.5114	206.107	-0.0468319	40.8955
												51.014	15.4534	205.315	-0.055331	40.8409	15.5584	204.854	-0.0295675	40.9849
												51.0473	15.4578	205.448	-0.0441984	40.9299	15.5843	204.3	-0.0419708	41.0745
												51.0806	15.5008	204.622	-0.0606674	41.019	15.6115	204.376	-0.0302431	41.1649
												51.114	15.5258	204.387	-0.0411459	41.1082	15.6382	203.777	-0.0497208	41.2545
												51.1473	15.5514	203.828	-0.0462517	41.1981	15.6643	203.357	-0.033756	41.3441
												51.1806	15.5858	202.65	-0.0551515	41.2872	15.691	202.955	-0.0534677	41.4338
												51.214	15.6116	202.376	-0.0287135	41.3763	15.7158	202.575	-0.0495871	41.5234
												51.2473	15.6368	201.488	-0.0459678	41.4654	15.7438	201.59	-0.0477977	41.613
												51.2806	15.6639	200.818	-0.0509248	41.5548	15.7704	201.484	-0.0443342	41.7025
												51.314	15.6906	200.318	-0.0551515	41.6438	15.7971	201.057	-0.0346028	41.7921
												51.3473	15.716	199.692	-0.0567791	41.7329	15.825	200.777	-0.0372644	41.8821
												51.3806	15.7419	199.543	-0.050859	41.8228	15.8529	200.16	-0.0444824	41.9724
												51.414	15.7678	198.524	-0.054379	41.9119	15.8625	200.248	-0.0359362	42.0619
												51.4473	15.7945	198.37	-0.0461071	42.001	15.8888	199.674	-0.0443342	42.1515
												51.4806	15.8226	198.051	-0.0461544	42.0902	15.9145	198.926	-0.0435617	42.2411
												51.514	15.8497	197.293	-0.036006	42.1793	15.9343	198.818	-0.0607431	42.3307
												51.5473	15.8748	196.665	-0.0529992	42.2684	15.9644	198.181	-0.0252131	42.4204
												51.5806	15.9017	195.698	-0.0635606	42.3575	15.9916	197.486	-0.0435617	42.51
												51.614	15.9275	195.786	-0.054379	42.4475	16.0174	197.029	-0.0426084	42.6004
												51.6473	15.9522	195.346	-0.0490033	42.5366	16.0436	196.404	-0.0421944	42.69
												51.6806	15.979	194.724	-0.0268646	42.6258	16.0723	195.815	-0.0398057	42.7796
												51.714	16.0057	193.89	-0.0570825	42.7149	16.1001	195.335	-0.0414446	42.8692
												51.7473	16.0324	193.3	-0.0603602	42.804	16.1261	194.569	-0.0435617	42.9589
												51.7806	16.0579	192.653	-0.0538951	42.8931	16.1528	194.124	-0.052731	43.0485
												51.814	16.0828	192.25	-0.0432756	42.9822	16.1808	193.696	-0.0312286	43.1381
												51.8473	16.1092	191.528	-0.0605228	43.0714	16.2077	192.526	-0.0330228	43.2285
												51.8806	16.1359	190.919	-0.0399522	43.1613	16.2344	192.017	-0.0347213	43.3181
												51.914	16.1621	190.662	-0.0490061	43.2504	16.2621	191.216	-0.0489256	43.4077
												51.9473	16.1886	189.852	-0.0451942	43.3395	16.2919	190.49	-0.034408	43.4974
												51.9806	16.2151	189.248	-0.054379	43.4286	16.3178	190.11	-0.0517949	43.587
												52.014	16.2403	188.487	-0.0419761	43.5178	16.344	189.821	-0.0435617	43.6766
												52.0473	16.2653	188.455	-0.0571957	43.607	16.3713	188.841	-0.0435617	43.7662
												52.0806	16.2904	187.582	-0.052073	43.6961	16.4009	188.556	-0.0435617	43.8566
												52.114	16.3163	187.114	-0.047138	43.786	16.4276	188.535	-0.034389	43.9463
												52.1473	16.3413	186.875	-0.0604836	43.8751	16.4534	187.7	-0.0405499	44.0359
												52.1806	16.3688	186.298	-0.0440458	43.9642	16.4806	186.983	-0.037916	44.1254
												52.214	16.3986	185.227	-0.0376443	44.0535	16.4908	187.01	-0.0499635	44.2151
												52.2473	16.4256	185.02	-0.0460026	44.1426	16.5113	186.378	-0.0446193	44.3047
												52.2806	16.4518	184.176	-0.0453416	44.2317	16.5382	186.042	-0.034389	44.3945
												52.314	16.4781	183.836	-0.028187	44.3208	16.5658	185.774	-0.0430243	44.4839
												52.3473	16.5075	183.054	-0.054379	44.4107	16.5911	185.16	-0.0433342	44.5744
												52.3806	16.5334	182.703	-0.0372057	44.4999	16.6191	184.911	-0.052731	44.664
												52.414	16.5599	182.027	-0.0436339	44.589	16.6466	183.723	-0.0426135	44.7536
												52.4473	16.5873	181.583	-0.0451942	44.6781	16.6733	182.892	-0.052731	44.8431
												52.4806	16.6153	180.801	-0.0291514	44.7672	16.6991	182.24	-0.0510456	44.9329
												52.514	16.6403	180.565	-0.0727389	44.8564	16.7269	182.31	-0.0415194	45.0225
												52.5473	16.666	179.943	-0.0451942	44.9457	16.7539	181.21	-0.0569049	45.1121
												52.5806	16.6924	179.401	-0.0451942	45.0347	16.7806	180.807	-0.0273355	45.2017
												52.614	16.7172	179.001	-0.041289	45.1246	16.8083	180.495	-0.0570397	45.2922
												52.6473	16.7433	178.981	-0.0495153	45.2137	16.8366	179.905	-0.0381727	45.382
												52.6806	16.7702	177.881	-0.0461819	45.3028	16.8634	178.989	-0.0474344	45.4715
												52.714	16.7964	177.278	-0.0346843	45.3919	16.8913	178.898	-0.0392919	45.5611
												52.7473	16.8222	177.375	-0.0451942	45.481	16.9176	178.501	-0.0401504	45.6507
												52.7806	16.8492	176.931	-0.0575366	45.5702	16.9469	178.595	-0.0404847	45.7403
												52.814	16.8754	176.222	-0.0571941	45.6593	16.9618	178.213	-0.0317129	45.8298
												52.8473	16.9015	175.68	-0.0476462	45.7492	16.9872	177.589	-0.0412096	45.9195
												52.8806	16.928	175.397	-0.0381346	45.8383	17.0126	177.466	-0.0404721	46.0092
												52.914	16.9551	175.082	-0.0393768	45.9274	17.0268	176.967	-0.0252131	46.0997
												52.9473	16.9813	174.567	-0.0570918	46.0167	17.0568	176.601	-0.0467349	46.1893
												52.9806	17.0083	174.325	-0.0541711	46.1058	17.0827	176.222	-0.0410689	46.2789
												53.014	17.0333	173.781	-0.053646	46.1949	17.1086	175.421	-0.0400972	46.3685
												53.0473	17.0602	173.709	-0.0459388	46.284	17.1361	175.366	-0.0356985	46.4582
												53.0806	17.0873	172.76	-0.0734699	46.3739	17.1652	175.084	-0.034389	46.5478
												53.114	17.1134	172.465	-0.0367808	46.4631	17.1909	174	-0.0346385	46.6374
												53.1473	17.14	172.386	-0.0627931	46.5522	17.2167	173.567	-0.034389	46.727
												53.1806	17.167	172.238	-0.0532999	46.6413	17.2433	173.11	-0.024756	46.8175
												53.214	17.193	171.722	-0.0551515	46.7304	17.2676	172.933	-0.0502803	46.9068
												53.2473	17.2201	171.194	-0.0441424	46.8195	17.2942	172.222	-0.027461	46.9968
												53.2806	17.2463	170.586	-0.0430582	46.9086	17.3207	172.47	-0.0443342	47.0864
												53.314	17.2713	170.254	-0.027265	46.9978	17.3465	172.305	-0.0417155	47.176
												53.3473	17.2982	170.22	-0.0365365	47.0878	17.3725	171.56	-0.0389529	47.2656
												53.3806	17.325	170.05	-0.0308748	47.1769	17.399	171.158	-0.0469682	47.3552
												53.414	17.3521	169.822	-0.0643319	47.266	17.4259	170.76	-0.0351627	47.4449
												53.4473	17.3793	169.63	-0.0490628	47.3551	17.4524	170.811	-0.0385605	47.5353
												53.4806	17.4043	169.517	-0.0551515	47.4443	17.4786	170.582	-0.0297722	47.6249
												53.514	17.4293	168.634	-0.0547436	47.5334	17.506	169.645	-0.0309235	47.7145
												53.5473	17.4542	168.58	-0.0682706	47.6225	17.5332	169.688	-0.0443699	47.8041
												53.5806	17.4792	168.215	-0.0562055	47.7124	17.5605	168.964	-0.0437891	47.8939
												53.614	17.5185	168.308	-0.0433069	47.8016	17.5864	169.161	-0.0321015	47.9834
												53.6473	17.5559	167.633	-0.0454107	47.8908	17.6135	168.787	-0.0375807	48.073
												53.6806	17.5814	166.888	-0.0527187	47.9799	17.6413	168.285	-0.0327854	48.1633
												53.714	17.6066	166.369	-0.0510436	48.069	17.6672	168.592	-0.0386142	48.2529
												53.7473	17.6334	166.233	-0.0534084	48.1581	17.6926	168.561	-0.031511	48.3425
												53.7806	17.6593	166.439	-0.0615164	48.2472	17.7292	167.712	-0.039966	48.4322
												53.814	17.6854	165.692	-0.0541108	48.3363	17.7719	167.287	-0.0252131	48.5218
												53.8473	17.7183	165.748	-0.0618467	48.4256	17.7984	166.795	-0.0279544	48.6114
												53.8806	17.7655	164.757	-0.0638961	48.5156	17.8261	166.137	-0.0510752	48.701
												53.914	17.7891	164.426	-0.0551515	48.6047	17.8529	165.801	-0.0423223	48.7914
												53.9473	17.8162	164.146	-0.0462721	48.6938	17.8801	165.653	-0.0436981	48.881
												53.9806	17.8418	163.889	-0.0533912	48.7829	17.9083	165.838	-0.0351627	48.9707
												54.014	17.8934	163.293	-0.0538475	48.8719	17.937	165.401	-0.0351627	49.0603
												54.0473	17.9203	162.795	-0.0344518	48.9612	17.9663	164.524	-0.0494321	49.1499
												54.0806	17.9461	162.636	-0.0531249	49.0503	18.0161	164.273	-0.0443342	49.2395
												54.114	17.9711	162.732	-0.0416283	49.1402	18.0421	164	-0.0259879	49.3291
												54.1473	18.0224	162.338	-0.0467413	49.2293	18.0683	163.917	-0.0343931	49.4185
												54.1806	18.0492	161.912	-0.0398417	49.3184	18.0941	163.336	-0.0375454	49.5092
												54.214	18.0768	161.58	-0.0492713	49.4077	18.1501	163.043	-0.0386499	49.5988
												54.2473	18.1038	161.502	-0.0606507	49.4968	18.1777	162.398	-0.0359362	49.6883
												54.2806	18.1563	160.693	-0.0599209	49.5859	18.2051	162.115	-0.0374043	49.7779
												54.314	18.1832	160.751	-0.0367808	49.675	18.2317	162.382	-0.0311869	49.8675
												54.3473	18.2084	160.534	-0.0551515	49.7649	18.2793	162.215	-0.043958	49.9573
												54.3806	18.2618	159.905	-0.0481741	49.8541	18.3148	160.909	-0.0391673	50.0469
												54.414	18.2893	159.523	-0.0459678	49.9432	18.3392	160.704	-0.0435617	50.1372
												54.4473	18.3148	159.579	-0.0489125	50.0323	18.3805	161.31	-0.0516537	50.2268
												54.4806	18.3683	159.263	-0.0506959	50.1214	18.4206	160.502	-0.0351627	50.3164
												54.514	18.3933	158.726	-0.0790093	50.2105	18.4471	159.85	-0.0359362	50.4057
												54.5473	18.4326	158.368	-0.054081	50.2996	18.4772	159.664	-0.0426418	50.4957
												54.5806	18.4672	158.522	-0.0383888	50.3888	18.5303	159.77	-0.0438271	50.5853
												54.614	18.5101	158.288	-0.0551515	50.4787	18.5563	159.454	-0.0350326	50.6749
												54.6473	18.5366	160.619	-0.0529042	50.5668	18.5853	161.766	-0.0359362	50.7642
												54.6806	18.5885	160.476	-0.0373198	50.6546	18.6377	161.649	-0.027537	50.8524
												54.714	18.6154	159.644	-0.0378813	50.7424	18.6656	160.948	-0.0542481	50.9407
												54.7473	18.6446	159.6	-0.0467413	50.8303	18.6946	161.49	-0.0259973	51.0289
												54.7806	18.6923	158.889	-0.064114	50.918	18.7484	161.089	-0.052731	51.1171
												54.814	18.7171	158.972	-0.0380687	51.0058	18.7749	160.223	-0.0435617	51.2053
												54.8473	18.7682	158.885	-0.0514351	51.0944	18.8038	159.905	-0.0410261	51.2935
												54.8806	18.7937	158.606	-0.0674367	51.1822	18.8307	160.193	-0.0360918	51.3818
												54.914	18.8197	158.909	-0.0551515	51.2701	18.8859	159.815	-0.0370236	51.4708
												54.9473	18.8731	157.946	-0.0558558	51.3579	18.913	159.4	-0.0351627	51.559
												54.9806	18.8984	158.367	-0.0367808	51.4457	18.9405	159.436	-0.0289954	51.6472
												55.014	18.9504	157.975	-0.0512288	51.5334	18.9934	158.656	-0.0317496	51.7354
												55.0473	18.9773	157.583	-0.0686614	51.6212	19.0224	158.746	-0.0405308	51.8237
												55.0806	19.0037	157.556	-0.0415714	51.7091	19.0483	158.768	-0.0309439	51.9119
												55.114	19.0541	157.133	-0.0408226	51.7969	19.1026	158.284	-0.0219141	52.0001
												55.1473	19.0799	157.064	-0.0516554	51.8856	19.131	157.626	-0.0363022	52.0892
												55.1806	19.1306	156.354	-0.0613521	51.9734	19.1569	158.321	-0.0443342	52.1774
												55.214	19.1569	156.362	-0.0563268	52.0612	19.2119	158.136	-0.0385771	52.2656
												55.2473	19.1941	156.392	-0.039091	52.1491	19.2415	157.13	-0.0326229	52.3539
												55.2806	19.2365	155.825	-0.0367808	52.2368	19.269	157.105	-0.0399825	52.4421
												55.314	19.2622	156.069	-0.0459678	52.3247	19.3075	157.069	-0.0359362	52.5303
												55.3473	19.3129	155.881	-0.0391592	52.4124	19.3499	156.28	-0.0443342	52.6185
												55.3806	19.3379	155.41	-0.0383077	52.501	19.3775	156.6	-0.0443342	52.7075
												55.414	19.3692	155.726	-0.0546012	52.5881	19.4129	156.53	-0.0268185	52.7958
												55.4473	19.4155	154.547	-0.0458887	52.6767	19.4589	156.38	-0.0273182	52.884
												55.4806	19.4413	155.314	-0.0378059	52.7645	19.4862	155.9	-0.0354043	52.9722
												55.514	19.4924	154.482	-0.055809	52.8523	19.5166	156.36	-0.0268654	53.0604
												55.5473	19.5182	154.334	-0.0459678	52.94	19.5684	155.685	-0.0259879	53.1486
												55.5806	19.5695	154.112	-0.0383346	53.0279	19.5951	154.839	-0.0351627	53.2369
												55.614	19.5949	154.282	-0.0604416	53.1157	19.6219	155.319	-0.0443342	53.3251
												55.6473	19.6207	153.764	-0.0574139	53.2043	19.6788	154.871	-0.0351627	53.4141
												55.6806	19.6755	153.555	-0.0525861	53.2921	19.7048	154.698	-0.0307778	53.5023
												55.714	19.7022	153.207	-0.0606313	53.3798	19.7326	154.863	-0.0378489	53.5905
												55.7473	19.7498	153.462	-0.0493211	53.4674	19.7581	155.31	-0.0320429	53.6787
												55.7806	19.7829	152.513	-0.054024	53.5555	19.8094	155.223	-0.0165179	53.767
												55.814	19.809	152.913	-0.0556524	53.6433	19.8411	154.968	-0.0351627	53.8552
												55.8473	19.8591	152.708	-0.0462852	53.7311	19.8674	154.968	-0.0351627	53.9434
												55.8806	19.8863	152.185	-0.0500287	53.8197	19.8974	154.952	-0.0305205	54.0324
												55.914	19.9115	153.145	-0.0534014	53.9075	19.9233	155.334	-0.0351627	54.121
												55.9473	19.9515	152.719	-0.030496	53.9954	19.9507	155.357	-0.0399216	54.2089
												55.9806	19.9902	153.076	-0.0551515	54.0832	19.9914	155.064	-0.0314956	54.2971
												56.014	20.0158	152.859	-0.0437368	54.1709	20.0302	154.581	-0.0443342	54.3853
												56.0473	20.0409	153.13	-0.0469776	54.2587	20.0579	154.357	-0.0395935	54.4735
												56.0806	20.0763	153.332	-0.0530506	54.3465	20.0859	153.778	-0.0330559	54.5617
												56.114	20.12	153.063	-0.0528103	54.4344	20.1158	153.758	-0.0299158	54.65
												56.1473	20.1453	152.721	-0.0544334	54.523	20.1417	153.503	-0.0495987	54.7391
												56.1806	20.1718	152.568	-0.0551515	54.6108	20.1694	153.053	-0.0434052	54.8273
												56.214	20.1973	152.622	-0.0367961	54.6985	20.1951	153.433	-0.0351627	54.9154
												56.2473	20.2241	152.365	-0.0547294	54.7863	20.2305	153.193	-0.0351627	55.0037
												56.2806	20.2746	151.972	-0.0467955	54.8742	20.2792	152.561	-0.0349315	55.092
												56.314	20.3019	151.297	-0.0459678	54.962	20.3044	151.75	-0.0271186	55.1801
												56.3473	20.3261	150.682	-0.0367808	55.0498	20.3333	151.616	-0.0436315	55.2683
												56.3806	20.3521	150.923	-0.0378228	55.1384	20.3608	151.363	-0.0364703	55.3574
												56.414	20.3781	151.003	-0.0643319	55.2262	20.3871	151.51	-0.0334236	55.4456
												56.4473	20.4256	150.747	-0.066999	55.3141	20.4414	151.036	-0.0535024	55.5339
												56.4806	20.4546	149.846	-0.0589696	55.4019	20.4694	151.1	-0.0443342	55.6222
												56.514	20.4808	149.474	-0.0586486	55.4897	20.4952	150.51	-0.0289475	55.7104
												56.5473	20.5067	149.692	-0.0394037	55.5775	20.5229	150.462	-0.0327272	55.7985
												56.5806	20.5505	149.529	-0.046341	55.6652	20.5521	150.847	-0.034389	55.8867
												56.614	20.5842	149.323	-0.0602339	55.7531	20.6053	150.01	-0.0359891	55.975
												56.6473	20.6103	148.981	-0.0499705	55.8409	20.6321	149.666	-0.0443342	56.0633
												56.6806	20.6361	148.669	-0.047903	55.9296	20.6619	149.518	-0.0400345	56.1524
												56.714	20.6757	148.666	-0.0544587	56.0174	20.6881	149.323	-0.0220942	56.2406
												56.7473	20.7143	148.305	-0.0517257	56.1052	20.7414	149.098	-0.036342	56.3288
												56.7806	20.7389	147.98	-0.0527162	56.193	20.7704	148.547	-0.0351627	56.4169
												56.814	20.7661	148.268	-0.031492	56.2809	20.7989	148.297	-0.0259879	56.5053
												56.8473	20.8181	147.962	-0.0275906	56.3686	20.8253	148.309	-0.0282781	56.5935
												56.8806	20.8441	147.091	-0.0361107	56.4564	20.8774	147.926	-0.0351627	56.6816
												56.914	20.8688	147.038	-0.054379	56.545	20.9043	147.474	-0.0368041	56.7707
												56.9473	20.9015	147.152	-0.0631588	56.6328	20.9321	147.598	-0.0351627	56.8589
												56.9806	20.9482	146.706	-0.0457714	56.7207	20.9599	147.215	-0.0259879	56.9472
												57.014	20.9739	146.062	-0.0457095	56.8085	21.0143	146.784	-0.04355	57.0354
												57.0473	21.0005	146.387	-0.056447	56.8963	21.0412	146.371	-0.026045	57.1236
												57.0806	21.0517	145.876	-0.0448755	56.984	21.0691	146.507	-0.0356457	57.2118
												57.114	21.0773	145.676	-0.0536379	57.0718	21.0983	146.209	-0.0351627	57.3
												57.1473	21.1041	145.476	-0.0288456	57.1597	21.1504	146.55	-0.0338343	57.3883
												57.1806	21.129	145.442	-0.0403629	57.2483	21.1784	145.748	-0.0426594	57.4773
												57.214	21.1813	144.824	-0.0510905	57.3361	21.2084	145.534	-0.0372567	57.5655
												57.2473	21.2084	144.764	-0.0490753	57.4239	21.2357	145.381	-0.0351627	57.6537
												57.2806	21.2334	144.48	-0.0579407	57.5116	21.284	145.143	-0.0319571	57.7419
												57.314	21.279	144.119	-0.0503849	57.5995	21.3177	144.935	-0.0339664	57.8302
												57.3473	21.3125	143.142	-0.0496274	57.6873	21.3454	144.002	-0.0282542	57.9185
												57.3806	21.3392	143.528	-0.0412018	57.7751	21.3728	144.528	-0.0435617	58.0067
												57.414	21.3641	143.821	-0.0520235	57.8637	21.4164	144.31	-0.0349004	58.0957
												57.4473	21.4154	143.243	-0.0404512	57.9515	21.4518	143.833	-0.0294353	58.1839
												57.4806	21.4427	142.685	-0.0422178	58.0394	21.4795	143.642	-0.0276739	58.2723
												57.514	21.4687	142.831	-0.054379	58.1271	21.5062	143.73	-0.0311069	58.3604
												57.5473	21.4953	142.863	-0.036006	58.2149	21.5484	143.634	-0.032286	58.4486
												57.5806	21.5453	142.11	-0.0478832	58.3027	21.588	143.111	-0.0327261	58.5367
												57.614	21.572	141.597	-0.0581752	58.3905	21.6154	142.636	-0.0402041	58.6249
												57.6473	21.598	141.641	-0.0366898	58.4784	21.6435	142.523	-0.0268567	58.714
												57.6806	21.6483	142.027	-0.0367808	58.567	21.6794	142.207	-0.034389	58.8024
												57.714	21.6755	141.248	-0.072781	58.6548	21.7247	142.111	-0.0416875	58.8905
												57.7473	21.7023	140.749	-0.0367808	58.7426	21.7544	141.757	-0.0265377	58.9787
												57.7806	21.7312	140.944	-0.0363813	58.8304	21.7805	142.005	-0.0441387	59.0669
												57.814	21.7784	140.443	-0.0443938	58.9183	21.8118	141.875	-0.0345795	59.1551
												57.8473	21.8052	140.093	-0.0539969	59.006	21.8619	140.798	-0.0425213	59.2434
												57.8806	21.8315	140.592	-0.0399572	59.0938	21.8895	141.143	-0.0435617	59.3316
												57.914	21.8608	140.013	-0.0340796	59.1816	21.9166	140.619	-0.0357528	59.4206
												57.9473	21.912	139.75	-0.054379	59.2703	21.9432	140.796	-0.0252131	59.5088
												57.9806	21.9407	139.362	-0.0585716	59.3586	21.9986	140.465	-0.0413475	59.597
												58.014	21.9688	138.743	-0.0333844	59.4459	22.0254	139.93	-0.0191991	59.6853
												58.0473	21.9936	138.858	-0.0528791	59.5337	22.0524	140.07	-0.034389	59.7735
												58.0806	22.04	138.622	-0.0490462	59.6215	22.0806	140.168	-0.0277759	59.8617
												58.114	22.0729	138.334	-0.040915	59.7093	22.1339	139.751	-0.0252131	59.9499
												58.1473	22.0989	138.427	-0.055005	59.7971	22.1617	139.317	-0.0302947	60.0389
												58.1806	22.1243	137.991	-0.0598826	59.885	22.1917	138.824	-0.0251915	60.1272
												58.214	22.1747	137.737	-0.0493065	59.9736	22.2175	138.981	-0.0244546	60.2154
												58.2473	22.2015	137.525	-0.0486418	60.0614	22.2709	138.716	-0.0305884	60.3036
												58.2806	22.2274	137.465	-0.043139	60.1492	22.2999	138.382	-0.0382261	60.3918
												58.314	22.2538	137.662	-0.0367808	60.2375	22.3261	138.223	-0.0289026	60.48
												58.3473	22.3045	136.893	-0.0348129	60.3248	22.3527	138.149	-0.039146	60.5682
												58.3806	22.3305	136.624	-0.0564524	60.4126	22.4091	138.049	-0.0423821	60.6565
												58.414	22.3562	136.263	-0.0432295	60.5004	22.437	137.469	-0.0244561	60.7456
												58.4473	22.4059	136.333	-0.0459678	60.589	22.4637	136.937	-0.0242188	60.8338
												58.4806	22.4312	135.827	-0.0642261	60.6768	22.4894	136.835	-0.0252131	60.922
												58.514	22.4578	135.4	-0.0284716	60.7647	22.5228	136.956	-0.034389	61.0102
												58.5473	22.4866	135.446	-0.0202168	60.8524	22.572	136.545	-0.0351363	61.0985
												58.5806	22.5365	134.975	-0.0530834	60.9402	22.5987	135.6	-0.0169156	61.1867
												58.614	22.5619	134.524	-0.0494079	61.028	22.6276	135.886	-0.026406	61.2749
												58.6473	22.5876	134.443	-0.0501765	61.1159	22.6538	135.94	-0.041948	61.3639
												58.6806	22.6353	134.452	-0.0568983	61.2037	22.7079	135.698	-0.0396096	61.4521
												58.714	22.6639	133.967	-0.0451942	61.2923	22.7359	134.975	-0.0351627	61.5404
												58.7473	22.6889	133.613	-0.0451942	61.3801	22.7619	134.872	-0.031443	61.6286
												58.7806	22.7154	133.32	-0.0490775	61.4678	22.7878	134.804	-0.0275949	61.7168
												58.814	22.7602	133.325	-0.0592135	61.5556	22.8412	134.71	-0.0199393	61.805
												58.8473	22.793	132.849	-0.0268146	61.6435	22.868	134.536	-0.0355966	61.8932
												58.8806	22.8164	132.964	-0.0466818	61.7313	22.8948	134.238	-0.0351627	61.9818
												58.914	22.8556	132.905	-0.0325877	61.8191	22.9227	134.055	-0.0396921	62.0705
												58.9473	22.8932	132.342	-0.0451942	61.9077	22.9761	133.426	-0.0285879	62.1587
												58.9806	22.9181	131.75	-0.047658	61.9954	23.0027	133.261	-0.0218639	62.2469
												59.014	22.9437	132.195	-0.0431839	62.0833	23.0303	132.709	-0.0276665	62.3351
												59.0473	22.9963	131.426	-0.0437702	62.1711	23.0567	133.017	-0.0415098	62.4229
												59.0806	23.0225	131.341	-0.06186	62.2589	23.1101	132.835	-0.0361409	62.5116
												59.114	23.0479	131.088	-0.0628824	62.3467	23.137	132.587	-0.0283672	62.5998
												59.1473	23.0792	130.919	-0.0448451	62.4345	23.1633	132.038	-0.0260848	62.6888
												59.1806	23.124	130.636	-0.0360753	62.5224	23.1952	131.952	-0.0170229	62.777
												59.214	23.1495	130.81	-0.0448154	62.611	23.2417	131.572	-0.0350183	62.8652
												59.2473	23.1747	130.491	-0.0619515	62.6987	23.2672	131.156	-0.0252425	62.9535
												59.2806	23.2256	130.458	-0.0372357	62.7865	23.2932	131.326	-0.0352192	63.0417
												59.314	23.2517	129.683	-0.0285263	62.8743	23.3457	130.933	-0.0282764	63.1299
												59.3473	23.2795	129.25	-0.0432741	62.9622	23.3723	130.436	-0.0327113	63.2181
												59.3806	23.3049	129.248	-0.0569407	63.05	23.3993	130.391	-0.0252131	63.3072
												59.414	23.352	128.951	-0.0482648	63.1378	23.4269	129.805	-0.0292838	63.3955
												59.4473	23.3807	128.629	-0.0382027	63.2256	23.4765	130.164	-0.0282687	63.4837
												59.4806	23.4059	128.399	-0.0451942	63.3143	23.5072	129.587	-0.0329012	63.5719
												59.514	23.4313	128.358	-0.0496847	63.4021	23.5339	129.025	-0.034389	63.6601
												59.5473	23.4814	128.163	-0.0501065	63.49	23.5608	129.502	-0.0347793	63.7483
												59.5806	23.5081	127.697	-0.0307225	63.5778	23.6049	129.435	-0.0390955	63.8364
												59.614	23.5342	127.518	-0.0564236	63.6655	23.6406	128.857	-0.0259879	63.9248
												59.6473	23.5733	127.141	-0.0451942	63.7533	23.6674	128.653	-0.0223073	64.0138
												59.6806	23.6105	126.744	-0.0268146	63.8412	23.6915	128.364	-0.0160338	64.102
												59.714	23.6362	126.524	-0.0407878	63.929	23.7441	128.023	-0.0280367	64.1902
												59.7473	23.6621	126.637	-0.0578422	64.0168	23.7713	127.81	-0.0367326	64.2785
												59.7806	23.6981	126.272	-0.0389327	64.1055	23.7978	127.501	-0.034389	64.3667
												59.814	23.7427	126.019	-0.0441397	64.1932	23.8227	127.367	-0.034389	64.4549
												59.8473	23.7689	125.935	-0.054539	64.281	23.8768	127.024	-0.0262416	64.5431
												59.8806	23.7961	125.334	-0.0544405	64.3689	23.9032	126.802	-0.0252131	64.6321
												59.914	23.8201	125.44	-0.0451942	64.4567	23.9296	126.483	-0.0433128	64.7203
												59.9473	23.8714	125.334	-0.0627004	64.5445	23.9562	126.862	-0.0426359	64.8086
												59.9806	23.8977	124.985	-0.0386144	64.6323	24.0095	125.97	-0.0428475	64.8968
												60.014	23.9236	124.535	-0.0371177	64.7207	24.0364	125.76	-0.0331242	64.985
												60.0473	23.9496	124.594	-0.0354243	64.8088	24.0632	125.1	-0.0418162	65.0732
												60.0806	23.9974	123.875	-0.0638839	64.8965	24.0897	125.359	-0.032307	65.1614
												60.114	24.0259	123.716	-0.054125	64.9843	24.1393	125.442	-0.031989	65.2497
												60.1473	24.052	123.872	-0.0461326	65.0721	24.1687	124.984	-0.0231423	65.3388
												60.1806	24.0781	123.614	-0.036006	65.1599	24.1954	124.707	-0.0337191	65.427
												60.214	24.1213	123.706	-0.036006	65.2478	24.2212	124.418	-0.038024	65.5152
												60.2473	24.1547	122.903	-0.054379	65.3356	24.267	124.098	-0.0289722	65.6034
												60.2806	24.181	122.772	-0.0492702	65.4242	24.3004	124.142	-0.0391517	65.6917
												60.314	24.2059	122.941	-0.048376	65.5119	24.3271	123.601	-0.0299609	65.7799
												60.3473	24.2457	122.763	-0.0451942	65.5997	24.3533	123.694	-0.0212313	65.8681
												60.3806	24.2819	122.278	-0.0514014	65.6876	24.3952	123.871	-0.0272474	65.9571
												60.414	24.3084	121.984	-0.0517915	65.7754	24.433	122.957	-0.034389	66.0453
												60.4473	24.3333	121.989	-0.0473975	65.8632	24.4574	122.812	-0.0187467	66.1336
												60.4806	24.3676	122.026	-0.0393594	65.951	24.4848	122.453	-0.0274924	66.2218
												60.514	24.4099	121.552	-0.054379	66.0396	24.5221	122.468	-0.0364013	66.3101
												60.5473	24.4352	120.998	-0.0462048	66.1274	24.5652	122.064	-0.0435617	66.3982
												60.5806	24.4598	121.167	-0.0538498	66.2152	24.5932	121.623	-0.034389	66.4864
												60.614	24.491	121.22	-0.0451942	66.303	24.62	121.787	-0.034389	66.5746
												60.6473	24.5374	122.405	-0.0453796	66.3908	24.6463	123.746	-0.0338292	66.663
												60.6806	24.5628	122.361	-0.0443824	66.4773	24.6789	123.666	-0.0336152	66.7509
												60.714	24.591	122.281	-0.054379	66.564	24.726	123.587	-0.0339787	66.8379
												60.7473	24.617	121.925	-0.0367808	66.6505	24.752	122.089	-0.0160338	66.9249
												60.7806	24.6667	121.929	-0.0349092	66.7378	24.7788	122.287	-0.0252131	67.012
												60.814	24.6926	121.731	-0.0275906	66.8244	24.8046	122.136	-0.0326234	67.0991
												60.8473	24.7187	121.389	-0.0312695	66.9109	24.8546	122.635	-0.0301038	67.1861
												60.8806	24.7437	121.621	-0.0546452	66.9976	24.8831	121.978	-0.0357178	67.2731
												60.914	24.7901	121.402	-0.0708422	67.0841	24.9096	121.971	-0.0312826	67.3601
												60.9473	24.8205	121.148	-0.0367808	67.1706	24.9353	121.555	-0.034389	67.4477
												60.9806	24.8467	121.178	-0.0409163	67.2571	24.9613	121.469	-0.0435617	67.5352
												61.014	24.8719	121.008	-0.0407766	67.3437	25.0065	121.845	-0.0401479	67.6222
												61.0473	24.8983	120.355	-0.036006	67.4303	25.04	121.054	-0.0298251	67.7092
												61.0806	24.9246	120.603	-0.0451942	67.5177	25.0667	121.273	-0.0294863	67.7962
												61.114	24.9756	120.518	-0.0484724	67.6043	25.0924	121	-0.0160338	67.8833
												61.1473	24.9998	119.992	-0.0480325	67.6908	25.1181	121.319	-0.0401439	67.9704
												61.1806	25.0268	120.257	-0.0316845	67.7771	25.1572	120.894	-0.019428	68.0574
												61.214	25.053	119.979	-0.0451942	67.864	25.1975	120.58	-0.0252131	68.1452
												61.2473	25.0867	119.848	-0.0451942	67.9505	25.2228	119.93	-0.0180552	68.2322
												61.2806	25.1287	120	-0.0349573	68.037	25.2494	119.981	-0.019074	68.3194
												61.314	25.155	119.307	-0.0457052	68.1244	25.2754	120.287	-0.0231711	68.4064
												61.3473	25.1803	119.104	-0.036006	68.2108	25.3079	120.088	-0.0252131	68.4934
												61.3806	25.2071	118.453	-0.0442238	68.2975	25.356	119.645	-0.0252892	68.5804
												61.414	25.2342	118.836	-0.0535138	68.3841	25.3822	118.965	-0.0255179	68.6675
												61.4473	25.2819	118.165	-0.0292927	68.4706	25.4077	119.074	-0.0175498	68.7546
												61.4806	25.3081	117.639	-0.0303212	68.5571	25.4354	119.065	-0.0332479	68.8416
												61.514	25.3337	117.949	-0.036006	68.6438	25.461	119.2	-0.034389	68.9295
												61.5473	25.3605	117.866	-0.0477096	68.7303	25.5128	118.577	-0.0284578	69.0165
												61.5806	25.3858	117.559	-0.0326236	68.8177	25.5409	118.459	-0.0320107	69.1035
												61.614	25.4321	117.459	-0.0601929	68.9042	25.5665	117.907	-0.0246458	69.1911
												61.6473	25.4651	116.873	-0.0398508	68.9907	25.5926	118.018	-0.034389	69.2777
												61.6806	25.491	117.174	-0.0402853	69.0773	25.6186	118.255	-0.0252131	69.3647
												61.714	25.5161	116.329	-0.0499377	69.1639	25.6629	117.618	-0.034389	69.4517
												61.7473	25.5419	116.027	-0.0412082	69.2504	25.6963	116.93	-0.0207593	69.5396
												61.7806	25.5821	116.277	-0.0373982	69.3369	25.722	116.973	-0.0352682	69.6265
												61.814	25.6193	115.83	-0.0575727	69.4242	25.749	116.595	-0.0305969	69.7137
												61.8473	25.6454	115.574	-0.0451942	69.5109	25.7747	116.77	-0.0275679	69.8007
												61.8806	25.6701	115.036	-0.0568312	69.5974	25.8145	116.252	-0.0184596	69.8877
												61.914	25.6954	115.096	-0.0471912	69.684	25.8542	116.227	-0.0213495	69.9748
												61.9473	25.7303	114.442	-0.0618603	69.7705	25.8791	115.786	-0.0274585	70.0618
												61.9806	25.7714	114.534	-0.0451942	69.857	25.9053	115.389	-0.0252131	70.1489
												62.014	25.7967	114.092	-0.0293041	69.9437	25.932	115.69	-0.034389	70.2368
												62.0473	25.8218	113.499	-0.0442331	70.0302	25.9578	115.23	-0.0176942	70.3238
												62.0806	25.8472	113.688	-0.0269529	70.1175	25.992	114.935	-0.0252131	70.4108
												62.114	25.8738	113.563	-0.0365751	70.2041	26.0413	115.104	-0.0253616	70.4979
												62.1473	25.9037	113.473	-0.0207021	70.2906	26.0675	113.971	-0.0248728	70.5849
												62.1806	25.953	113.106	-0.0294545	70.3772	26.0947	113.63	-0.0259724	70.672
												62.214	25.978	111.988	-0.0468775	70.4637	26.1238	113.485	-0.0308138	70.759
												62.2473	26.0036	112.022	-0.0381457	70.5503	26.1497	113.64	-0.0178486	70.846
												62.2806	26.0297	112.182	-0.0278129	70.6368	26.1757	113.717	-0.0252131	70.9331
												62.314	26.0557	111.358	-0.057225	70.7239	26.204	112.961	-0.0199066	71.021
												62.3473	26.1055	111.227	-0.0451942	70.8108	26.2562	112.733	-0.02837	71.1081
												62.3806	26.1306	110.731	-0.0491225	70.8973	26.2829	112.48	-0.0226089	71.1951
												62.414	26.1557	110.714	-0.0451942	70.9838	26.3116	112.217	-0.0252131	71.2821
												62.4473	26.1818	110.45	-0.0353634	71.0703	26.338	112.042	-0.020721	71.3692
												62.4806	26.221	110.36	-0.065148	71.1569	26.3639	111.531	-0.0349618	71.4563
												62.514	26.2574	110.301	-0.0418115	71.2435	26.3896	111.074	-0.034389	71.5433
												62.5473	26.2827	109.658	-0.0451942	71.3301	26.4316	111.065	-0.023121	71.6303
												62.5806	26.3082	109.61	-0.0451942	71.4174	26.4692	110.754	-0.0193926	71.7182
												62.614	26.3329	109.473	-0.0451942	71.5039	26.4953	110.64	-0.0252131	71.8054
												62.6473	26.3589	109.547	-0.0268146	71.5906	26.521	110.506	-0.0321709	71.8924
												62.6806	26.3922	108.748	-0.0556854	71.6771	26.5466	110.143	-0.0287211	71.9794
												62.714	26.4346	108.187	-0.0443312	71.7637	26.5809	109.977	-0.0186819	72.0664
												62.7473	26.4596	107.777	-0.0288544	71.8502	26.6245	109.762	-0.0169724	72.1534
												62.7806	26.4853	107.795	-0.0176765	71.9367	26.6501	109.318	-0.0164602	72.2406
												62.814	26.5104	107.779	-0.0365523	72.0234	26.6771	108.869	-0.0435617	72.3276
												62.8473	26.5371	107.161	-0.0524066	72.1107	26.7032	108.882	-0.0252131	72.4146
												62.8806	26.5861	107.172	-0.0295646	72.1972	26.7299	108.797	-0.0179778	72.5025
												62.914	26.6129	106.903	-0.0414585	72.2838	26.7569	108.631	-0.0173971	72.5895
												62.9473	26.6386	106.795	-0.0499135	72.3703	26.8087	107.561	-0.0308607	72.6767
												62.9806	26.6658	106.094	-0.0463478	72.457	26.8349	107.489	-0.0389332	72.7637
												63.014	26.6919	105.953	-0.0419598	72.5435	26.8595	107.403	-0.0316246	72.8507
												63.0473	26.7187	105.797	-0.036006	72.63	26.8877	107.289	-0.034389	72.9377
												63.0806	26.7453	105.709	-0.0442356	72.7165	26.9135	106.955	-0.0308037	73.0247
												63.114	26.7879	105.725	-0.0454045	72.8039	26.9397	107.382	-0.0200179	73.1119
												63.1473	26.822	105.498	-0.031085	72.8906	26.9835	107.345	-0.0248716	73.1997
												63.1806	26.848	104.889	-0.0451942	72.9771	27.0169	105.887	-0.0252131	73.2867
												63.214	26.8725	104.627	-0.0509477	73.0637	27.0439	105.773	-0.0199852	73.3737
												63.2473	26.8978	104.345	-0.0575568	73.1502	27.0705	105.492	-0.0320859	73.4608
												63.2806	26.9229	103.871	-0.0293497	73.2368	27.0959	105.362	-0.019088	73.5479
												63.314	26.948	104.091	-0.0268146	73.3234	27.1216	105.174	-0.0400666	73.6349
												63.3473	26.983	103.851	-0.0434367	73.4099	27.1587	105.01	-0.0221242	73.7219
												63.3806	27.0244	103.45	-0.0345849	73.4964	27.1987	104.679	-0.0171611	73.8089
												63.414	27.0496	103.096	-0.036006	73.5839	27.2255	104.568	-0.032841	73.8969
												63.4473	27.0756	103.064	-0.0280925	73.6705	27.2524	103.662	-0.0273006	73.984
												63.4806	27.1037	102.681	-0.0542243	73.7571	27.2784	104.324	-0.0160338	74.071
												63.514	27.1299	102.776	-0.0460936	73.8436	27.3039	103.551	-0.0255283	74.1581
												63.5473	27.1556	102.098	-0.0384511	73.9302	27.3304	103.604	-0.00845983	74.2451
												63.5806	27.182	101.901	-0.0451942	74.0167	27.3574	103.167	-0.0167633	74.3321
												63.614	27.2064	101.814	-0.0301962	74.1033	27.385	103.204	-0.0325254	74.4192
												63.6473	27.2321	101.439	-0.0594626	74.1899	27.4347	102.497	-0.0328943	74.5063
												63.6806	27.2819	101.516	-0.0519421	74.2772	27.462	102.122	-0.0233655	74.5933
												63.714	27.309	100.748	-0.0396562	74.3637	27.488	101.909	-0.0229992	74.6812
												63.7473	27.3348	100.738	-0.044766	74.4502	27.515	101.845	-0.033088	74.7682
												63.7806	27.3605	100.148	-0.0525993	74.5369	27.5433	101.379	-0.0252131	74.8553
												63.814	27.3858	100.332	-0.042136	74.6234	27.5701	101.096	-0.0252131	74.9424
												63.8473	27.4106	100.123	-0.0496707	74.7099	27.5967	101.374	-0.0212904	75.0294
												63.8806	27.4356	99.9525	-0.0409109	74.7964	27.6243	100.81	-0.0252131	75.1164
												63.914	27.4606	99.5295	-0.0399302	74.8838	27.6534	100.754	-0.0299101	75.2035
												63.9473	27.486	99.5812	-0.0302872	74.9705	27.6804	100.354	-0.0252131	75.2905
												63.9806	27.5394	99.2251	-0.0237477	75.057	27.7063	99.9968	-0.0280444	75.3783
												64.014	27.5646	98.8635	-0.0187507	75.1435	27.7485	100.347	-0.0220015	75.4654
												64.0473	27.5906	98.6017	-0.0219924	75.23	27.7743	99.582	-0.0218519	75.5524
												64.0806	27.6168	98.3409	-0.0304027	75.3166	27.8132	99.8063	-0.0295136	75.6395
												64.114	27.6413	98.1891	-0.042453	75.4032	27.84	99.3414	-0.0198969	75.7265
												64.1473	27.6665	98.112	-0.0351428	75.4897	27.865	99.1588	-0.034389	75.8135
												64.1806	27.6916	97.7473	-0.0356124	75.5763	27.8909	98.7212	-0.0353342	75.9006
												64.214	27.7176	97.6367	-0.036006	75.6637	27.9169	98.7636	-0.0257111	75.9884
												64.2473	27.7423	97.1716	-0.0538892	75.7503	27.9427	98.1786	-0.0162874	76.0755
												64.2806	27.7675	96.7891	-0.0268146	75.8369	27.9685	97.6818	-0.0255178	76.1626
												64.314	27.7926	96.8482	-0.0308462	75.9235	27.9945	98.142	-0.00687212	76.2496
												64.3473	27.8175	96.813	-0.0416147	76.01	28.0204	97.8066	-0.0251061	76.3366
												64.3806	27.8406	96.4738	-0.04751	76.0965	28.0472	97.8499	-0.0125989	76.4236
												64.414	27.8879	96.1109	-0.0442183	76.1835	28.097	97.0337	-0.0221973	76.5108
												64.4473	27.916	95.8638	-0.0481122	76.2697	28.1244	96.8276	-0.0252131	76.5978
												64.4806	27.9419	95.5688	-0.0507918	76.357	28.1514	96.5029	-0.0252131	76.6848
												64.514	27.9665	95.4938	-0.0451942	76.4435	28.1769	96.5028	-0.0321782	76.7727
												64.5473	27.9923	95.5329	-0.0457513	76.53	28.2039	95.7985	-0.0212749	76.8597
												64.5806	28.0175	95.0392	-0.0402608	76.6167	28.2297	95.9013	-0.0300767	76.9469
												64.614	28.0439	94.6644	-0.0529265	76.7032	28.2558	95.9071	-0.0296804	77.0339
												64.6473	28.0687	94.7091	-0.0429114	76.7897	28.2798	95.554	-0.0200123	77.1209
												64.6806	28.0938	94.2688	-0.0422135	76.8763	28.3076	95.1829	-0.0364014	77.2079
												64.714	28.1197	94.5392	-0.0465643	76.9636	28.3335	95.053	-0.02838	77.2949
												64.7473	28.1447	93.8502	-0.0451942	77.0503	28.3601	94.359	-0.00565063	77.382
												64.7806	28.1681	93.6934	-0.036006	77.1368	28.3868	94.5235	-0.0229362	77.4699
												64.814	28.1953	93.2786	-0.0372908	77.2233	28.4119	94.6002	-0.0472864	77.5569
												64.8473	28.2204	93.1818	-0.0434818	77.3098	28.4379	93.9191	-0.0258512	77.6439
												64.8806	28.2454	92.8658	-0.0524235	77.3964	28.4636	94.1732	-0.0325757	77.7309
												64.914	28.2705	92.6437	-0.0269792	77.483	28.4894	93.7201	-0.0252131	77.818
												64.9473	28.2951	92.6529	-0.0269972	77.5695	28.5149	93.5911	-0.0079432	77.9051
												64.9806	28.3202	92.3893	-0.036006	77.6569	28.5409	93.579	-0.0433381	77.9921
												65.014	28.3461	92.4905	-0.0533345	77.7434	28.5669	93.4337	-0.0338964	78.0791
												65.0473	28.3712	92.1094	-0.0381323	77.8299	28.5927	93.2322	-0.0241911	78.167
												65.0806	28.3961	91.4619	-0.0326152	77.9166	28.6186	92.9063	-0.0421119	78.2542
												65.114	28.4221	91.8198	-0.027378	78.0031	28.6439	92.5075	-0.0272927	78.3412
												65.1473	28.4481	91.3503	-0.0423948	78.0896	28.6696	92.4767	-0.0135954	78.4282
												65.1806	28.4732	91.028	-0.0304831	78.1762	28.6961	92.4015	-0.0188782	78.5152
												65.214	28.4962	90.9108	-0.0337367	78.2632	28.7214	92.4484	-0.0185636	78.6022
												65.2473	28.5211	90.8057	-0.0451942	78.3501	28.7481	92.0252	-0.0305688	78.6894
												65.2806	28.5459	90.6126	-0.0315748	78.4366	28.7738	92.0464	-0.0294285	78.7764
												65.314	28.5708	90.6316	-0.054379	78.5232	28.7997	91.7598	-0.02553	78.8642
												65.3473	28.5958	90.3775	-0.0508747	78.6097	28.8261	91.1509	-0.0263522	78.9513
												65.3806	28.6212	90.1244	-0.0267636	78.6963	28.8538	91.1426	-0.023429	79.0383
												65.414	28.6463	89.5158	-0.0333162	78.7829	28.8806	90.6383	-0.0369894	79.1254
												65.4473	28.6714	89.2781	-0.0404947	78.8694	28.9066	90.2976	-0.0252131	79.2124
												65.4806	28.6965	89.2391	-0.0379253	78.9567	28.9334	90.2166	-0.0117996	79.2995
												65.514	28.7213	88.9886	-0.0451942	79.0432	28.958	90.3304	-0.034389	79.3865
												65.5473	28.7463	88.8866	-0.0305724	79.1299	28.984	90.0501	-0.0252131	79.4735
												65.5806	28.7652	88.949	-0.0350734	79.2164	29.0106	89.3622	-0.0160338	79.5606
												65.614	28.7832	88.8207	-0.0446583	79.3029	29.0456	89.9742	-0.0252131	79.6485
												65.6473	28.8236	88.5143	-0.0542912	79.3895	29.0717	89.1245	-0.0252131	79.7356
												65.6806	28.8519	88.6342	-0.053042	79.476	29.0976	89.0217	-0.0338064	79.8226
												65.714	28.8547	88.4648	-0.0443002	79.5627	29.1235	88.6575	0.0019777	79.9096
												65.7473	28.8795	88.044	-0.0421873	79.65	29.1495	88.3866	-0.00760396	79.9967
												65.7806	28.9038	88.0714	-0.0342226	79.7365	29.1751	88.2329	-0.0252131	80.0837
												65.814	28.928	88.1133	-0.0279703	79.8231	29.2012	87.9324	-0.0342903	80.1707
												65.8473	28.9526	87.8967	-0.0342736	79.9096	29.2268	88.4532	-0.0175755	80.2585
												65.8806	28.9777	87.489	-0.0415423	79.9963	29.2271	88.2591	-0.020996	80.3455
												65.914	29.0028	87.7849	-0.0446375	80.0828	29.2533	87.8725	-0.0119336	80.4327
												65.9473	29.0281	87.326	-0.0329052	80.1693	29.279	87.8375	-0.0190386	80.5197
												65.9806	29.0528	87.5805	-0.027621	80.2559	29.3052	87.5925	-0.0376943	80.6068
												66.014	29.0782	87.3188	-0.0386584	80.3429	29.3309	87.2666	-0.0160338	80.6938
												66.0473	29.1041	87.1935	-0.0549636	80.4299	29.3575	87.0332	-0.0127024	80.7807
												66.0806	29.1291	87.0393	-0.0379925	80.5165	29.3829	86.8027	-0.0298618	80.868
												66.114	29.1521	87.4288	-0.0438542	80.603	29.4092	86.793	-0.034389	80.955
												66.1473	29.1772	87.2457	-0.0486131	80.6896	29.4354	86.5809	-0.0252131	81.0429
												66.1806	29.2023	87.3097	-0.0400525	80.7762	29.4623	86.3557	-0.0252131	81.1299
												66.214	29.2275	87.8004	-0.0277413	80.8628	29.4879	86.1602	-0.0190277	81.2169
												66.2473	29.2532	88.1369	-0.0323735	80.9493	29.5134	86.1647	-0.0277615	81.3041
												66.2806	29.2621	88.31	-0.0419784	81.0365	29.5394	86.3798	-0.022956	81.3911
												66.314	29.2779	88.3665	-0.0507645	81.1231	29.5661	86.1415	-0.0180279	81.4781
												66.3473	29.3029	88.3907	-0.0524685	81.2097	29.5756	86.1812	-0.0234683	81.5651
												66.3806	29.3279	88.4717	-0.035231	81.2963	29.6001	86.3175	-0.025324	81.6527
												66.414	29.3531	88.6094	-0.0368079	81.3828	29.6188	86.1375	-0.00685133	81.74
												66.4473	29.378	88.4966	-0.0633789	81.4693	29.6455	85.9796	-0.034389	81.827
												66.4806	29.4039	88.721	-0.0353998	81.5558	29.6712	86.0817	-0.0168326	81.9141
												66.514	29.4289	89.2003	-0.0367063	81.6425	29.6995	85.7685	-0.0240783	82.0011
[truncated: 14 more rows]

## Sheet: Fig. 5 offline data 
Figure 5
	m (mg/L)
Compound	Run 1	Run 2
Betanin	0.703	0.649222
Isobetanin	0.719	0.6486
Bougainvillein	0.286
Amaranthin	0.421
	Production Betalains
Sample	Time	Betanin	Betanin	Isobetanin	Isobetanin	Amaranthin	Amaranthin	Isoamaranthin	Isoamaranthin	Betalamic acid	Betalamic acid		Sample	Time	Betanin	Betanin	Isobetanin	Isobetanin	Amaranthin	Amaranthin	Isoamaranthin	Isoamaranthin	Betalamic acid	Betalamic acid		Sample	Time	Betanin + Isobetanin		Amaranthin + Isoamaranthin		Betalamic acid
		R1	R2	R1	R2	R1	R2	R1	R2	R1	R2				R1	R2	R1	R2	R1	R2	R1	R2	R1	R2				AV	SD	AV	SD	AV	SD
	h	Area	Area	Area	Area	Area	Area	Area	Area	Area	Area			h	mg/L	mg/L	mg/L	mg/L	mg/L	mg/L	mg/L	mg/L	Area	Area			h	mg/L	mg/L	mg/L	mg/L	Area	Area
Run 1 (samples 10x diluted)													Run 1													Run 1
ST14102	0	n.a.	n.a.	n.a.	n.a.	0.028	0.042	n.a.	n.a.	0.005	0.009		ST14102	0	#VALUE!	#VALUE!	#VALUE!	#VALUE!	0.665083	0.997625	#VALUE!	#VALUE!	0.005	0.009		ST14102	0	#VALUE!	#VALUE!	#VALUE!	#VALUE!	0.007	0.002
ST14102	6	n.a.	n.a.	n.a.	n.a.	0.036	0.049	n.a.	n.a.	0.013	0.011		ST14102	6	#VALUE!	#VALUE!	#VALUE!	#VALUE!	0.855107	1.1639	#VALUE!	#VALUE!	0.013	0.011		ST14102	6	#VALUE!	#VALUE!	#VALUE!	#VALUE!	0.012	0.001
ST14102	12	n.a.	n.a.	n.a.	n.a.	0.108	0.132	0.005	0.005	0.038	0.033		ST14102	12	#VALUE!	#VALUE!	#VALUE!	#VALUE!	2.56532	3.13539	0.118765	0.118765	0.038	0.033		ST14102	12	#VALUE!	#VALUE!	2.96912	0.285036	0.0355	0.0025
ST14102	18	n.a.	n.a.	n.a.	n.a.	0.482	0.462	0.014	0.018	0.143	0.145		ST14102	18	#VALUE!	#VALUE!	#VALUE!	#VALUE!	11.4489	10.9739	0.332542	0.427553	0.143	0.145		ST14102	18	#VALUE!	#VALUE!	11.5914	0.285036	0.144	0.001
ST14102	24	0.007	0.003	0.017	0.018	1.639	1.866	0.042	0.04	0.563	0.502		ST14102	24	0.0995733	0.0426743	0.236439	0.250348	38.9311	44.323	0.997625	0.950119	0.563	0.502		ST14102	24	0.314517	0.0354036	42.601	2.71971	0.5325	0.0305
ST14102	30	0.037	0.016	0.029	0.029	6.633	5.846	0.061	0.046	2.012	1.954		ST14102	30	0.526316	0.227596	0.403338	0.403338	157.553	138.86	1.44893	1.09264	2.012	1.954		ST14102	30	0.780294	0.14936	149.477	9.52494	1.983	0.029
ST14102	36	0.117	0.109	0.008	0.011	26.123	24.066	0.06	0.054	2.419	2.394		ST14102	36	1.6643	1.5505	0.111266	0.15299	620.499	571.639	1.42518	1.28266	2.419	2.394		ST14102	36	1.73952	0.0777613	597.423	24.5012	2.4065	0.0125
ST14102	42	0.184	0.17	0.01	0.024	52.929	50.811	0.088	0.087	5.327	4.895		ST14102	42	2.61735	2.41821	0.139082	0.333797	1257.22	1206.91	2.09026	2.06651	5.327	4.895		ST14102	42	2.75422	0.196931	1234.14	25.1663	5.111	0.216
ST14102	48	0.236	0.203	0.026	0.028	76.386	74.243	0.097	0.102	13.036	12.721		ST14102	48	3.35704	2.88762	0.361613	0.38943	1814.39	1763.49	2.30404	2.4228	13.036	12.721		ST14102	48	3.49785	0.248617	1791.31	25.5107	12.8785	0.1575
ST14102	54	0.245	0.223	0.077	0.071	108.518	101.627	0.122	0.136	17.775	17.065		ST14102	54	3.48506	3.17212	1.07093	0.987483	2577.62	2413.94	2.89786	3.2304	17.775	17.065		ST14102	54	4.3578	0.198197	2498.85	82.0071	17.42	0.355
ST14102	60	0.242	0.244	0.093	0.091	122.79	122.333	0.172	0.183	28.003	28.415		ST14102	60	3.44239	3.47084	1.29346	1.26565	2916.63	2905.77	4.08551	4.34679	28.003	28.415		ST14102	60	4.73617	0.028133	2915.42	5.55819	28.209	0.206
ST14102	66	0.201	0.188	0.096	0.093	123.671	126.114	0.165	0.188	28.695	28.816		ST14102	66	2.85917	2.67425	1.33519	1.29346	2937.55	2995.58	3.91924	4.46556	28.695	28.816		ST14102	66	4.08104	0.113323	2970.76	29.2874	28.7555	0.0605
Run 2 (samples 20x diluted)													Run 2													Run 2
ST12603	0	0.0079	0.009	0	0	0	0	0	0	0.0065	0		ST12603	0	0.243368	0.277255	0	0	0	0	0	0	0.13	0		ST12603	0	0.260312	0.0169434	0	0	0.065	0.065
ST12603	6	0.0283	0.0304	0	0	0	0	0	0	0.0346	0.0398		ST12603	6	0.871813	0.936505	0	0	0	0	0	0	0.692	0.796		ST12603	6	0.904159	0.0323464	0	0	0.744	0.052
ST12603	12	0.2855	0.2999	0.0067	0.0071	0	0	0	0	0.2556	0.281		ST12603	12	8.79514	9.23875	0.206599	0.218933	0	0	0	0	5.112	5.62		ST12603	12	9.22971	0.227971	0	0	5.366	0.254
ST12603	18	2.7732	2.802	0.0651	0.0645	0	0	0	0	0.981	1.0725		ST12603	18	85.4315	86.3187	2.0074	1.9889	0	0	0	0	19.62	21.45		ST12603	18	87.8732	0.452858	0	0	20.535	0.915
ST12603	24	7.6551	8.2139	0.1778	0.1833	0	0	0	0	1.7699	1.7885		ST12603	24	235.824	253.038	5.48258	5.65217	0	0	0	0	35.398	35.77		ST12603	24	249.998	8.69202	0	0	35.584	0.186
ST12603	30	14.9918	15.8118	0.5418	0.5651	0	0	0	0	10.3003	10.332		ST12603	30	461.839	487.1	16.7067	17.4252	0	0	0	0	206.006	206.64		ST12603	30	491.535	12.9897	0	0	206.323	0.317
ST12603	36	20.3553	21.4305	0.7653	0.8344	0	0	0	0	21.1272	23.3734		ST12603	36	627.067	660.19	23.5985	25.7293	0	0	0	0	422.544	467.468		ST12603	36	668.293	17.6267	0	0	445.006	22.462
ST12604	42	22.2139	29.9944	0.6348	0.8157	0	0	0	0	16.3363	21.2762		ST12604	42	684.324	924.01	19.5745	25.1526	0	0	0	0	326.726	425.524		ST12604	42	826.531	122.632	0	0	376.125	49.399
ST12605	48	22.7037	30.045	0.6496	0.8244	0	0	0	0	16.9715	21.6149		ST12605	48	699.412	925.569	20.0308	25.4209	0	0	0	0	339.43	432.298		ST12605	48	835.217	115.773	0	0	385.864	46.434
ST12606	54	28.425	28.4058	0.8739	0.8681	0	0	0	0	20.1294	19.9579		ST12606	54	875.663	875.072	26.9473	26.7684	0	0	0	0	402.588	399.158		ST12606	54	902.225	0.385162	0	0	400.873	1.715
ST12607	60	19.5768	19.3413	0.875	0.8563	0	0	0	0	18.6625	18.8315		ST12607	60	603.085	595.83	26.9812	26.4046	0	0	0	0	373.25	376.63		ST12607	60	626.15	3.91573	0	0	374.94	1.69
ST12608	66	12.8678	13.5752	0.872	0.9074	0	0	0	0	17.2624	18.4053		ST12608	66	396.407	418.199	26.8887	27.9803	0	0	0	0	345.248	368.106		ST12608	66	434.737	11.4419	0	0	356.677	11.429
Sample	Time	CDW				Residual Glucose				Glucose fed
		R1	R2	Average	SD	R1	R2	Average	SD	R1	R2	Average	SD
	h	g/L	g/L	g/L	g/L	g/L	g/L	g/L		g	g	g	g
Run 1
ST14102	0	0	0.4	0.2	0.2	33.7067	33.7118	33.7093	0.0025657	0	0	0	0
ST14102	6	0.1	1.1	0.6	0.5	33.9726	34.1117	34.0422	0.0695488	0	0	0	0
ST14102	12	0.5	1.2	0.85	0.35	33.773	33.7199	33.7465	0.0265733	0	0	0	0
ST14102	18	0.8	1.1	0.95	0.15	30.9334	33.2145	32.0739	1.14055	0	0	0	0
ST14102	24	1.3	1.9	1.6	0.3	29.9784	31.0332	30.5058	0.527435	0.0241387	0.0241737	0.0241562	1.75302e-05
ST14102	30	4.1	4.5	4.3	0.2	20.6698	21.8948	21.2823	0.612469	0.0241387	0.0241737	0.0241562	1.75302e-05
ST14102	36	11.9	11.4	11.65	0.25	0.873071	0.853095	0.863083	0.0099879	0.269338	0.181424	0.225381	0.0439572
ST14102	42	16.3	16.7	16.5	0.2	0.353517	0.368728	0.361122	0.00760547	2.34248	2.18235	2.26241	0.080068
ST14102	48	29.8	28.8	29.3	0.5	0.285709	0.342704	0.314207	0.0284976	6.00212	5.7131	5.85761	0.144509
ST14102	54	37.4	36.6	37	0.4	0.0861342	0.455778	0.270956	0.184822	12.6331	12.1095	12.3713	0.261803
ST14102	60	51.4	52.6	52	0.6	0.0546128	0.0918154	0.0732141	0.0186013	24.3993	23.467	23.9331	0.466141
ST14102	66	52.8	53.1	52.95	0.15	1.08694	1.30374	1.19534	0.108401	32.6188	32.5809	32.5999	0.0189501
Run 2
ST12603	0	0.4	0.1	0.25	0.15	41.5245	41.9147	41.7196	0.1951	0	0	0	0
ST12603	6	1	0.6	0.8	0.2	43.6025	45.4446	44.5236	0.921053	0	0	0	0
ST12603	12	2.3	2.3	2.3	5.68434e-14	34.9909	34.882	34.9365	0.0544465	0	0	0	0
ST12603	18	6.1	6.7	6.4	0.3	31.4701	31.3975	31.4338	0.0362976	0	0	0	0
ST12603	24	18.1	19.7	18.9	0.8	0.172414	0.163339	0.167877	0.00453721	0	0	0	0
ST12603	30	24.9	29.7	27.3	2.4	0.172414	0	0.0862069	0.0862069	2.12063	2.12081	2.12072	8.70513e-05
ST12603	36	36.3	36.1	36.2	0.1	0	0.208711	0.104356	0.104356	5.45454	5.46076	5.45765	0.00311055
ST12604	42	51.2	25.6	38.4	12.8	0.825771	0	0.412886	0.412886	11.3407	11.3634	11.352	0.0113566
ST12605	48	39.6	48.8	44.2	4.6	0.589837	0.780399	0.685118	0.0952813	20.6776	20.7423	20.7099	0.0323551
ST12606	54	59.6	59.8	59.7	0.1	0.735027	0.789474	0.76225	0.0272232	30.3401	30.4585	30.3993	0.0592199
ST12607	60	69.4	66.8	68.1	1.3	4.53721	3.62976	4.08348	0.453721	39.8345	39.9978	39.9161	0.0816491
ST12608	66	63.4	65.8	64.6	1.2	14.5826	13.0036	13.7931	0.789474	49.2455	49.4621	49.3538	0.108312

## Sheet: Fig. 5 Feed calculations
Figure 5
The initial rate for the exponential feed was calculated using the equation:
Where CX,0 and V0 are respectively the biomass concentration and the volume of the reactor at feed start, μsp is the constrained exponential growth rate, YS/X is the calculated biomass yield per gram of substrate, assumed constant, Sf and is the concentration of the carbon source in the feed media.
Then, the exponential feed rates at a later time were adjusted automatically using the equation:

## Sheet: Fig. 5 Yields
Figure 5
									Product = amaranthin
Reactor 1 (ST14102)
Time	X (g/L)	Feed (mL)	Base (mL)	Volume (mL)	S fed (g)	S fed (g/L)	S remaining (g/L)	µ max	P (g/L)	P (g)	Y X/S (g/g)	Y P/X (g/g)	Y P/S (g/g)	PP (g/L*h)	PX (g/L*h)
0	0	0	0.13992	99.2239	0	0	33.7067		0.000665083	6.59921e-05
6	0.1	0	0.210469	96.6454	0	0	33.9726	#DIV/0!	0.000855107	8.26421e-05	-0.376058	0.00855107	-0.0032157	0.000142518	0.0166667
12	0.5	0	0.360333	94.1462	0	0	33.773	0.26824	0.00268409	0.000252697	-7.53674	0.00536817	-0.0404585	0.000223674	0.0416667
18	0.8	0	0.723383	91.8551	0	0	30.9334	0.0783339	0.0117815	0.00108219	0.288461	0.0147268	0.00424812	0.000654526	0.0444444
24	1.3	0	1.68316	88.4307	0	0	29.9784	0.080918	0.0399287	0.00353093	0.348682	0.0307144	0.0107096	0.0016637	0.0541667
30	4.1	0	4.86494	88.9627	0	0	20.6698	0.191437	0.159002	0.0141453	0.314493	0.0387811	0.0121964	0.00530008	0.136667
36	11.9	0.448896	12.7752	94.6317	0.269338	2.84617	0.873071	0.177592	0.621924	0.0588537	0.333522	0.0522625	0.0174307	0.0172757	0.330556
42	16.3	3.90414	18.3022	101.358	2.34248	23.1109	0.353517	0.0524378	1.25931	0.127642	0.288679	0.0772584	0.0223029	0.0299836	0.388095
48	29.8	10.0035	29.595	115.603	6.00212	51.9203	0.285709	0.100557	1.8167	0.210015	0.349186	0.060963	0.0212875	0.0378479	0.620833
54	37.4	21.0552	49.7725	143.808	12.6331	87.8475	0.0861342	0.0378604	2.58052	0.371099	0.3079	0.0689979	0.0212445	0.0477875	0.692593
60	51.4	40.6655	84.3903	194.895	24.3993	125.192	0.0546128	0.0529946	2.92071	0.569234	0.323589	0.0568232	0.0183873	0.0486785	0.856667
66	52.8	54.3647	105.112	227.767	32.6188	143.212	1.08694	0.00447884	2.94147	0.66997	0.300288	0.0557097	0.0167289	0.0445678	0.8
Reactor 2 (ST14102)
Time	X (g/L)	Feed (mL)	Base (mL)	Volume (mL)	S fed (g)	S fed (g/L)	S remaining (g/L)	µ max	P (g/L)	P (g)	Y X/S (g/g)	Y P/X (g/g)	Y P/S (g/g)	PP (g/L*h)	PX (g/L*h)
0	0.4	0	0.12274	99.1854	0	0	33.7118		0.000997625	9.89498e-05
6	1.1	0	0.167072	96.5811	0	0	34.1117	0.1686	0.0011639	0.00011241	-1.75051	0.00166271	-0.00291059	0.000193983	0.116667
12	1.2	0	0.313332	96.3485	0	0	33.7199	0.0145019	0.00325416	0.000313533	-99.2109	0.0040677	-0.40356	0.00027118	0.0666667
18	1.1	0	0.643679	91.7549	0	0	33.2145	-0.0145019	0.0114014	0.00104614	1.40738	0.0162878	0.022923	0.000633413	0.0388889
24	1.9	0	1.52775	88.2551	0	0	31.0332	0.0910906	0.0452732	0.00399559	0.559996	0.0301821	0.0169019	0.00188638	0.0625
30	4.5	0	4.44789	88.5178	0	0	21.8948	0.143704	0.139952	0.0123883	0.346956	0.0341348	0.0118433	0.00466508	0.136667
36	11.4	0.302373	12.4025	96.3634	0.181424	1.8827	0.853095	0.154923	0.572922	0.0552087	0.316625	0.0520838	0.016491	0.0159145	0.305556
42	16.7	3.63724	17.8333	100.604	2.18235	21.6924	0.368728	0.0636326	1.20898	0.121628	0.296172	0.0741705	0.0219673	0.0287852	0.388095
48	28.8	9.52183	28.4767	113.982	5.7131	50.123	0.342704	0.0908278	1.76591	0.201282	0.340152	0.0621801	0.0211507	0.0367899	0.591667
54	36.6	20.1826	47.944	141.165	12.1095	85.7831	0.455778	0.0399455	2.41717	0.341219	0.304102	0.0667727	0.0203057	0.0447625	0.67037
60	52.6	39.1117	81.6248	190.663	23.467	123.081	0.0918154	0.0604446	2.91012	0.554853	0.333119	0.0557494	0.0185712	0.048502	0.87
66	53.1	54.3016	105.116	227.767	32.5809	143.045	1.30374	0.0015768	3.00005	0.683312	0.300365	0.0569269	0.0170989	0.0454553	0.798485
Average after 66h	52.95	54.3332	105.114	227.767	32.5999	143.128	1.19534	0.00302782	2.97076	0.676641	0.300326	0.0563183	0.0169139	0.0450115	0.799242
SD	0.15	0.0315836	0.00196728	0.000101403	0.0189501	0.0832634	0.108401	0.00145102	0.0292874	0.006671	3.86655e-05	0.000608594	0.000184954	0.000443749	0.000757576
									Product = Betanin
Reactor 1 (ST12603)
Time	X (g/L)	Feed (mL)	Base (mL)	Volume (mL)	S fed (g)	S fed (g/L)	S remaining (g/L)	µ max	P (g/L)	P (g)	Y X/S (g/g)	Y P/X (g/g)	Y P/S (g/g)	PP (g/L*h)	PX (g/L*h)
0	0.4	0	0.0230515	98.0231	0	0	41.5245		0.000243368	2.38557e-05
6	1	0	0.113916	96.1139	0	0	43.6025	0.152715	0.000871813	8.37933e-05	-0.288734	0.00145302	-0.000419536	0.000145302	0.1
12	2.3	0	0.417501	94.4175	0	0	34.9909	0.138818	0.00900174	0.000849922	0.290806	0.00473776	0.00137777	0.000750145	0.158333
18	6.1	0	1.18427	93.1843	0	0	31.4701	0.162563	0.0874389	0.00814793	0.566913	0.0153402	0.00869654	0.00485771	0.316667
24	18.1	0	3.12234	93.1223	0	0	0.172414	0.181271	0.241306	0.022471	0.428032	0.0136331	0.00583541	0.0100544	0.7375
30	24.9	3.53439	4.23495	95.7693	2.12063	22.1431	0.172414	0.0531593	0.478546	0.04583	0.385856	0.0195325	0.00753672	0.0159515	0.816667
36	36.3	9.0909	5.88529	100.976	5.45454	54.0181	0	0.062825	0.650666	0.0657018	0.375749	0.0181244	0.00681022	0.0180741	0.997222
42	51.2	18.9011	8.89339	111.795	11.3407	101.442	0.825771	0.0573203	0.703898	0.0786919	0.357392	0.0138563	0.00495212	0.0167595	1.20952
48	39.6	34.4626	13.2155	129.678	20.6776	159.453	0.589837	-0.0428184	0.719443	0.0932961	0.195621	0.0183531	0.00359026	0.0149884	0.816667
54	59.6	50.5668	17.8934	148.46	30.3401	204.365	0.735027	0.0681377	0.902611	0.134002	0.24148	0.0152468	0.0036818	0.016715	1.0963
60	69.4	66.3908	23.9236	168.314	39.8345	236.667	4.53721	0.0253719	0.630066	0.106049	0.252143	0.00913139	0.00230241	0.0105011	1.15
66	63.4	82.0758	29.0782	187.154	49.2455	263.128	14.5826	-0.0150705	0.423295	0.0792214	0.217189	0.00671897	0.00145929	0.00641357	0.954545
Reactor 2 (ST12603)
Time	X (g/L)	Feed (mL)	Base (mL)	Volume (mL)	S fed (g)	S fed (g/L)	S remaining (g/L)	µ max	P (g/L)	P (g)	Y X/S (g/g)	Y P/X (g/g)	Y P/S (g/g)	PP (g/L*h)	PX (g/L*h)
0	0.1	0	0.02348	98.0235	0	0	41.9147		0.000277255	2.71775e-05
6	0.6	0	0.116449	96.1164	0	0	45.4446	0.298627	0.000936505	9.00136e-05	-0.141645	0.00187301	-0.000265303	0.000109875	0.0833333
12	2.3	0	0.40073	94.4007	0	0	34.882	0.223956	0.00945768	0.000892812	0.312826	0.00429895	0.00134482	0.000765036	0.183333
18	6.7	0	1.19409	93.1941	0	0	31.3975	0.1782	0.0883076	0.00822974	0.627541	0.0133799	0.00839646	0.00489057	0.366667
24	19.7	0	3.13345	93.1335	0	0	0.163339	0.179752	0.25869	0.0240927	0.469446	0.0131985	0.00619597	0.0107672	0.816667
30	29.7	3.53468	4.35356	95.8882	2.12081	22.1175	0	0.0684214	0.504525	0.048378	0.462267	0.0170448	0.00787924	0.0168083	0.986667
36	36.1	9.10127	5.99234	101.094	5.46076	54.0169	0.208711	0.0325243	0.685919	0.0693421	0.376086	0.0190533	0.00716568	0.0190456	1
42	25.6	18.939	8.98476	111.924	11.3634	101.528	0	-0.0572834	0.949163	0.106234	0.177771	0.0372221	0.00661702	0.0225925	0.607143
48	48.8	34.5705	13.212	129.782	20.7423	159.823	0.780399	0.107523	0.95099	0.123422	0.242339	0.0195275	0.00473229	0.0198065	1.01458
54	59.8	50.7642	17.937	148.701	30.4585	204.83	0.789474	0.0338792	0.90184	0.134105	0.242727	0.0151062	0.00366668	0.0166956	1.10556
60	66.8	66.663	24.0364	168.699	39.9978	237.095	3.62976	0.0184496	0.622235	0.104971	0.242211	0.00932885	0.00225955	0.010366	1.11167
66	65.8	82.4368	29.3309	187.768	49.4621	263.422	13.0036	-0.00251387	0.446179	0.083778	0.224744	0.00679116	0.00152627	0.00675609	0.995455
Average after 54h	59.7	50.6655	17.9152	148.581	30.3993	204.598	0.76225	0.0510085	0.902225	0.134053	0.242104	0.0151765	0.00367424	0.0167053	1.10093
SD	0.1	0.0986998	0.0218189	0.120519	0.0592199	0.232614	0.0272232	0.0171293	0.000385162	5.15074e-05	0.00062324	7.02992e-05	7.56109e-06	9.6998e-06	0.00462963
																					r
Nomenclature
X	Biomass
Base	Volume of base used
Feed	Volume of feed used
Volume	Total volume of bioreactor at time X
S fed	concentration of the substrate S, carbon source, in the reactor, normalized by the total volume
S remaining	Amount of carbon source remaining in the reactor in time (h)
µ max	max growth rate in h-1
P	amount of main product in g/L
Y X/S (g/g)	Yield of dry cell weight (X) per gram of carbon source (S)
Y P/X (g/g)	Yield of betacyaning (P) per gram of carbon source (S)
Y P/S (g/g)	Yield of betacyaning (P) per gram of cell dry weight (X)
PP (g/L*h)	Productivity in g per liter per hour of betacyanin
PX (g/L*h)	Productivity in g per liter per hour of dry cell weight

## Sheet: Fig. 6
Figure 6
	Figure 6d
	HPLC data. Peak ares of isomers were combined.							Average and SD of triplicates
	Fraction	Strain (n=3)	Betanin + Isobetanin	Amaranthin + Isoamaranthin	Phyllocactin + Isophyllocactin	Celoscristatin			extracellular
			Area (mAU*min)	Area (mAU*min)	Area (mAU*min)	Area (mAU*min)			Betanin + Isobetanin	Amaranthin + Isoamaranthin	Phyllocactin + Isophyllocactin	Celoscristatin		Betanin + Isobetanin	Amaranthin + Isoamaranthin	Phyllocactin + Isophyllocactin	Celoscristatin
	total	ST12603-1	97.2206	0	3.33	0.09			Area (mAU*min)					Standard deviation
		ST14102-1	1.20644	194.99	0.36	0.06		ST12603	39.2446	0	1.89	0		2.63856	0	0.184029	0
		ST14103-1	6.14373	0	65.79	0		ST14102	0.341924	66.2433	0.266667	0.0466667		0.0900115	4.49961	0.165193	0.0368179
		ST14760-1	0	9.95	2.74	66.02		ST14103	2.08154	0	61.2333	0		0.768277	0	8.46799	0
		ST12603-2	97.6563	0	2.82	0.2		ST14760	0	1.85	2.08667	9.26		0	0.0535413	2.03706	0.369143
		ST14102-2	1.19688	203.26	0.36	0.05			intracellular
		ST14103-2	5.64175	0.1	68.11	0.05		ST12603	53.0144	0	0.993333	0.153333		4.68951	0	0.518609	0.046428
		ST14760-2	0.03	9.2	3.07	62.91		ST14102	0.956736	123.573	-0.0266667	0.06		0.208546	9.21675	0.160278	0.106771
		ST12603-3	81.9002	0	2.5	0.17		ST14103	3.87376	0.0333333	8.99333	0.32		0.897483	0.0471405	13.0742	0.417692
		ST14102-3	1.49266	171.2	0	0.21		ST14760	0.0233333	7.28	1.23667	53.85		0.0169967	0.665482	2.25284	2.40985
		ST14103-3	6.08042	0	76.78	0.91
		ST14760-3	0.04	8.24	4.16	60.4
	extracellular	ST12603-1	40.9555	0	1.63	0
		ST14102-1	0.299332	69.11	0.16	0.09
		ST14103-1	2.53242	0	66.33	0
		ST14760-1	0	1.86	0.47	9.38
		ST12603-2	41.2611	0	2.01	0
		ST14102-2	0.467107	69.73	0.5	0.05
		ST14103-2	2.7122	0	68.07	0
		ST14760-2	0	1.91	4.96	8.76
		ST12603-3	35.5173	0	2.03	0
		ST14102-3	0.259332	59.89	0.14	0
		ST14103-3	1	0	49.3	0
		ST14760-3	0	1.78	0.83	9.64
	intra (total - extracellular)	ST12603-1	56.2651	0	1.7	0.09
		ST14102-1	0.907107	125.88	0.2	-0.03
		ST14103-1	3.61131	0	-0.54	0
		ST14760-1	0	8.09	2.27	56.64
		ST12603-2	56.3953	0	0.81	0.2
		ST14102-2	0.729777	133.53	-0.14	0
		ST14103-2	2.92955	0.1	0.04	0.05
		ST14760-2	0.03	7.29	-1.89	54.15
		ST12603-3	46.3829	0	0.47	0.17
		ST14102-3	1.23332	111.31	-0.14	0.21
		ST14103-3	5.08042	0	27.48	0.91
		ST14760-3	0.04	6.46	3.33	50.76
	Figure 6e	Absorbance spectrum of extracellular and total fractions (10x diluted), blank substracted
	Wavelength	ST14102 extracellular	ST14103 extracellular	ST14760 extracellular	ST14102 total	ST14103 total	ST14760 total
	300	0.1574	0.0831	0.3812	0.2051	0.0907	0.1085
	303	0.1482	0.0796	0.3682	0.189	0.0871	0.101
	306	0.1391	0.0744	0.357	0.1724	0.0813	0.0915
	309	0.1315	0.0698	0.3481	0.1584	0.0759	0.0833
	312	0.126	0.0663	0.3414	0.1484	0.0719	0.0775
	315	0.1204	0.0621	0.3346	0.1387	0.0679	0.0716
	318	0.1174	0.0605	0.3304	0.1328	0.0662	0.0686
	321	0.1135	0.0583	0.3247	0.1262	0.0638	0.0648
	324	0.1111	0.0567	0.3203	0.1211	0.0619	0.0622
	327	0.1087	0.0549	0.3165	0.1168	0.0598	0.0594
	330	0.1063	0.0533	0.3124	0.1122	0.0582	0.057
	333	0.1034	0.0519	0.3083	0.1075	0.0567	0.0542
	336	0.1018	0.0514	0.3055	0.1037	0.0564	0.0521
	339	0.0994	0.0503	0.3022	0.1001	0.0555	0.0496
	342	0.0978	0.0498	0.2992	0.0974	0.0551	0.0478
	345	0.0964	0.0496	0.297	0.0959	0.0552	0.047
	348	0.0939	0.0487	0.294	0.0941	0.0551	0.0458
	351	0.0915	0.0482	0.291	0.0921	0.0553	0.045
	354	0.0888	0.0474	0.288	0.0899	0.0551	0.0439
	357	0.087	0.0467	0.2853	0.0881	0.0551	0.0429
	360	0.0864	0.0473	0.2835	0.0875	0.0553	0.0427
	363	0.086	0.0475	0.2821	0.0868	0.0551	0.0421
	366	0.086	0.0483	0.2807	0.0865	0.055	0.0419
	369	0.0863	0.0493	0.2793	0.086	0.054	0.0414
	372	0.0868	0.0501	0.2782	0.0855	0.0532	0.0412
	375	0.0873	0.0509	0.2771	0.0848	0.0525	0.0409
	378	0.0879	0.0516	0.2768	0.0844	0.0521	0.0406
	381	0.0885	0.0525	0.2762	0.084	0.0518	0.0406
	384	0.089	0.0534	0.2758	0.0837	0.0513	0.0407
	387	0.0898	0.0546	0.2757	0.0837	0.051	0.0411
	390	0.0903	0.0554	0.2756	0.0833	0.0504	0.0412
	393	0.0905	0.056	0.2753	0.0832	0.0498	0.0413
	396	0.0911	0.057	0.2753	0.0837	0.0494	0.0418
	399	0.0917	0.0579	0.2753	0.0843	0.0494	0.0425
	402	0.0927	0.0592	0.2752	0.0855	0.0497	0.0436
	405	0.0934	0.0602	0.2749	0.087	0.05	0.0445
	408	0.0945	0.0615	0.2752	0.0894	0.051	0.0461
	411	0.0956	0.0625	0.2748	0.0919	0.0521	0.0475
	414	0.0967	0.0636	0.2743	0.0955	0.0536	0.0495
	417	0.0984	0.0654	0.2742	0.0999	0.0558	0.0521
	420	0.0996	0.0666	0.2735	0.1044	0.0578	0.0544
	423	0.101	0.0682	0.2734	0.1101	0.0605	0.0575
	426	0.1025	0.0698	0.2732	0.1159	0.0631	0.0606
	429	0.1036	0.0712	0.2725	0.1221	0.0658	0.0635
	432	0.1054	0.0733	0.2719	0.1304	0.0694	0.0678
	435	0.107	0.0754	0.2713	0.1385	0.073	0.0719
	438	0.1093	0.0778	0.2708	0.148	0.0771	0.0769
	441	0.1117	0.0804	0.2706	0.158	0.0812	0.0819
	444	0.1141	0.0833	0.2702	0.1689	0.0856	0.0875
	447	0.1167	0.0863	0.2697	0.1806	0.09	0.0933
	450	0.1196	0.0895	0.2697	0.1915	0.0944	0.0989
	453	0.1241	0.0945	0.2694	0.2076	0.1009	0.1071
	456	0.1275	0.0986	0.2688	0.2209	0.1057	0.1139
	459	0.1331	0.1045	0.2684	0.2387	0.1125	0.1233
	462	0.1382	0.1098	0.2689	0.2546	0.1184	0.1316
	465	0.1451	0.117	0.2694	0.2753	0.1258	0.1429
	468	0.1523	0.1244	0.2705	0.2965	0.1335	0.1542
	471	0.1608	0.1328	0.2718	0.3198	0.1419	0.1671
	474	0.1686	0.1408	0.2735	0.3408	0.1495	0.1785
	477	0.1791	0.1514	0.2755	0.3683	0.1596	0.1938
	480	0.189	0.1615	0.2776	0.3936	0.169	0.2079
	483	0.2	0.173	0.2793	0.4218	0.1794	0.2238
	486	0.2085	0.1816	0.281	0.4433	0.1875	0.2357
	489	0.2213	0.1948	0.283	0.4758	0.1995	0.2543
	492	0.2326	0.2065	0.285	0.5043	0.2101	0.2706
	495	0.244	0.218	0.2868	0.5336	0.2207	0.2873
	498	0.2579	0.2322	0.2893	0.5694	0.2339	0.3081
	501	0.2702	0.2444	0.2922	0.6002	0.2453	0.3262
	504	0.2825	0.2565	0.2945	0.6324	0.2567	0.3451
	507	0.2953	0.2687	0.2977	0.6647	0.2683	0.3641
	510	0.3069	0.2801	0.3005	0.695	0.2791	0.382
	513	0.3166	0.2893	0.3029	0.7202	0.2879	0.397
	516	0.3273	0.2991	0.3055	0.7477	0.2974	0.4134
	519	0.3366	0.3078	0.3082	0.772	0.3059	0.4279
	522	0.3448	0.3149	0.3102	0.7943	0.3129	0.4414
	525	0.3515	0.3206	0.3118	0.8127	0.3186	0.4528
	528	0.3566	0.3243	0.3128	0.8277	0.3225	0.4619
	531	0.3603	0.3265	0.314	0.8382	0.3249	0.4685
	534	0.3621	0.3268	0.314	0.8456	0.3254	0.4735
	537	0.3619	0.3252	0.3134	0.8466	0.324	0.4747
	540	0.358	0.32	0.3112	0.8405	0.3189	0.4721
	543	0.3539	0.3148	0.3095	0.8326	0.314	0.4677
	546	0.3458	0.306	0.3058	0.8153	0.3053	0.4584
	549	0.3379	0.2974	0.3028	0.7969	0.2967	0.4483
	552	0.3241	0.2833	0.2972	0.7653	0.2826	0.4308
	555	0.3123	0.2715	0.2926	0.7383	0.2709	0.4156
	558	0.2971	0.256	0.2864	0.7021	0.2553	0.3953
	561	0.2826	0.2413	0.2807	0.6675	0.2406	0.3755
	564	0.2633	0.2221	0.2731	0.6211	0.2212	0.349
	567	0.2469	0.2061	0.2666	0.5821	0.2047	0.3265
	570	0.2278	0.1877	0.2594	0.5363	0.1861	0.3002
	573	0.2085	0.1691	0.2519	0.4888	0.1673	0.273
	576	0.1905	0.1523	0.2449	0.4451	0.1502	0.2478
	579	0.1732	0.1365	0.2382	0.4026	0.1341	0.2235
	582	0.1529	0.1184	0.2301	0.3533	0.1157	0.1953
	585	0.1358	0.1038	0.2235	0.311	0.1008	0.1713
	588	0.1205	0.0912	0.2177	0.2738	0.0879	0.1502
	591	0.1054	0.0789	0.2117	0.2368	0.0755	0.1293
	594	0.0905	0.0671	0.2061	0.2002	0.0638	0.1089
	597	0.0781	0.0577	0.2013	0.1702	0.0541	0.0922
	600	0.0683	0.0503	0.1976	0.1467	0.0469	0.0793
	603	0.0564	0.0415	0.1925	0.1185	0.0381	0.0637
	606	0.0493	0.0363	0.19	0.1015	0.033	0.0544
	609	0.0418	0.031	0.1869	0.0837	0.0277	0.0449
	612	0.036	0.0269	0.1848	0.07	0.0238	0.0376
	615	0.0301	0.023	0.1824	0.0569	0.0201	0.0308
	618	0.0261	0.0204	0.1807	0.0469	0.0174	0.0258
	621	0.0223	0.0175	0.1789	0.0385	0.0148	0.0213
	624	0.02	0.016	0.1779	0.0328	0.0134	0.0185
	627	0.017	0.0139	0.1765	0.0265	0.0115	0.0152
	630	0.015	0.0127	0.1755	0.0226	0.0102	0.0132
	633	0.0136	0.0117	0.1748	0.0193	0.0094	0.0116
	636	0.0124	0.0109	0.174	0.0166	0.0089	0.0104
	639	0.011	0.0099	0.1731	0.0142	0.0081	0.0092
	642	0.0101	0.0094	0.1724	0.0125	0.0076	0.0083
	645	0.0092	0.0089	0.1719	0.011	0.0072	0.0075
	648	0.0089	0.0087	0.1713	0.0099	0.0071	0.0071
